# Supplementary material for: KidneyNetwork: using kidney-derived gene expression data to predict and prioritize novel genes involved in kidney disease
Source: Eur J Hum Genet. 2023 Feb 20;31(11):1300–8. doi: 10.1038/s41431-023-01296-x (PMC10620423; doi:10.1038/s41431-023-01296-x)
Supplement: Supplementary file 1 — Supplementary tables [file 41431_2023_1296_MOESM1_ESM.xlsx]

## Sheet: S1 Keywords
Proximal Tubule Cells
epithelial cell of proximal tubule
Proximal Tubular Epithelial Cells
Cortical Epithelial Cells
Epithelial Cells
upper tract urothelial tissue
podocytes
tubule
Glomeruli
Cortex
Medulla
Glomerulus Parietal Cells
Glomerulus Podocyte
Proximal Tubule Brush Border Cells
Loop of Henle Thin Segment Cells
Thick Ascending Limb Cells
Distal Tubule Cells
Duct Principal Cells
Collecting Duct Intercalated Cells
Interstitial Kidney Cells
renal tissue
kidney
ccRCC
clear cell Renal Cell Carcinoma
clear-cell renal cell carcinoma
Clear Cell Renal Cell Carcinoma, uRCC
Metastasis
clear cell renal cell carcinoma
Renal Cell Carcinoma
Renal Cell tumor
renal cell carcinoma
Neoplasms tumor
urothelial carcinoma
Spindle Cell Carcinoma
Tuberous Sclerosis tumor
upper tract urothelial carcinoma
Medullary Carcinoma
Clear Cell Sarcoma
Rhabdoid Tumor
Wilms Tumor
Renal cancer cells
renal cancer
lupus nephritis
stone
sepsis
systemic inflammatory response syndrome
Hypoxic and Inflammatory Renal Epithelial Injury
CKD
ESRD
renal cells, nephronal cells
proximal tubule epithelial cells
proximal tubules
Podocyte, tubuloids
podocyte
epithelial cells
proximal tubular epithelial cells
Renal Epithelial Cells

## Sheet: S2 Sample annotations
Sample	Study	included	Single_or_paired_end	Data_type	Sequencing_platform	Origin	Cell_type	Cell_type_simplified	Cell_type_manual
DRR014607	DRP001297	FALSE	PAIRED	OTHER	ILLUMINA	Normal	Kidney_undefined	NA	NA
DRR014608	DRP001297	FALSE	PAIRED	OTHER	ILLUMINA	Normal	Kidney_undefined	NA	NA
DRR014609	DRP001297	FALSE	PAIRED	OTHER	ILLUMINA	Normal	Kidney_undefined	NA	NA
DRR014610	DRP001297	FALSE	PAIRED	OTHER	ILLUMINA	Normal	Kidney_undefined	NA	NA
DRR099205	DRP003745	TRUE	PAIRED	RNA-Seq	ILLUMINA	Cancer_line	RCC	RCC	RCC_primary_cellLine
DRR099206	DRP003745	TRUE	PAIRED	RNA-Seq	ILLUMINA	Cancer_line	RCC	RCC	RCC_primary_cellLine
DRR099207	DRP003745	TRUE	PAIRED	RNA-Seq	ILLUMINA	Cancer_line	RCC	RCC	RCC_primary_cellLine
DRR099208	DRP003745	TRUE	PAIRED	RNA-Seq	ILLUMINA	Cancer_line	RCC	RCC	RCC_primary_cellLine
DRR138516	DRP004517	FALSE	SINGLE	RNA-Seq	OXFORD_NANOPORE	Normal	Kidney_undefined	NA	NA
DRR138523	DRP004517	FALSE	SINGLE	RNA-Seq	OXFORD_NANOPORE	Normal	Kidney_undefined	NA	NA
ERR1033122	ERP012249	FALSE	SINGLE	AMPLICON	LS454	Normal	Kidney_undefined	NA	NA
ERR1033127	ERP012249	FALSE	SINGLE	AMPLICON	LS454	Normal	Kidney_undefined	NA	NA
ERR1033136	ERP012249	FALSE	SINGLE	AMPLICON	LS454	Normal	Kidney_undefined	NA	NA
ERR1033141	ERP012249	FALSE	SINGLE	AMPLICON	LS454	Normal	Kidney_undefined	NA	NA
ERR1988330	ERP023111	FALSE	SINGLE	OTHER	ION_TORRENT	Cancer_line	Unknown	NA	NA
ERR1988331	ERP023111	FALSE	SINGLE	OTHER	ION_TORRENT	Cancer_line	Unknown	NA	NA
ERR1988332	ERP023111	FALSE	SINGLE	OTHER	ION_TORRENT	Cancer_line	Unknown	NA	NA
ERR1988333	ERP023111	FALSE	SINGLE	OTHER	ION_TORRENT	Cancer_line	Unknown	NA	NA
ERR1988334	ERP023111	FALSE	SINGLE	OTHER	ION_TORRENT	Cancer_line	Unknown	NA	NA
ERR1988335	ERP023111	FALSE	SINGLE	OTHER	ION_TORRENT	Cancer_line	Unknown	NA	NA
ERR1988336	ERP023111	FALSE	SINGLE	OTHER	ION_TORRENT	Cancer_line	Unknown	NA	NA
ERR1988337	ERP023111	FALSE	SINGLE	OTHER	ION_TORRENT	Cancer_line	Unknown	NA	NA
ERR1988338	ERP023111	FALSE	SINGLE	OTHER	ION_TORRENT	Cancer_line	Unknown	NA	NA
ERR1994736	ERP023317	TRUE	PAIRED	RNA-Seq	ILLUMINA	Normal	Kidney_undefined	Kidney_undefined	Kidney_undefined
ERR1994737	ERP023317	TRUE	PAIRED	RNA-Seq	ILLUMINA	Normal	Kidney_undefined	Kidney_undefined	Kidney_undefined
ERR1994738	ERP023317	TRUE	PAIRED	RNA-Seq	ILLUMINA	Normal	Kidney_undefined	Kidney_undefined	Kidney_undefined
ERR1994739	ERP023317	TRUE	PAIRED	RNA-Seq	ILLUMINA	Normal	Kidney_undefined	Kidney_undefined	Kidney_undefined
ERR2022833	ERP023890	FALSE	PAIRED	RNA-Seq	ILLUMINA	Normal	Kidney_undefined	NA	NA
ERR2598058	ERP109002	TRUE	SINGLE	ssRNA-seq	ILLUMINA	Fetal	Kidney_undefined	Kidney_undefined	Fetal
ERR2598059	ERP109002	TRUE	SINGLE	ssRNA-seq	ILLUMINA	Fetal	Kidney_undefined	Kidney_undefined	Fetal
ERR2598060	ERP109002	TRUE	SINGLE	ssRNA-seq	ILLUMINA	Fetal	Kidney_undefined	Kidney_undefined	Fetal
ERR2598081	ERP109002	TRUE	SINGLE	ssRNA-seq	ILLUMINA	Fetal	Kidney_undefined	Kidney_undefined	Fetal
ERR2598082	ERP109002	TRUE	SINGLE	ssRNA-seq	ILLUMINA	Fetal	Kidney_undefined	Kidney_undefined	Fetal
ERR2598095	ERP109002	TRUE	SINGLE	ssRNA-seq	ILLUMINA	Fetal	Kidney_undefined	Kidney_undefined	Fetal
ERR2598096	ERP109002	TRUE	SINGLE	ssRNA-seq	ILLUMINA	Fetal	Kidney_undefined	Kidney_undefined	Fetal
ERR2598112	ERP109002	TRUE	SINGLE	ssRNA-seq	ILLUMINA	Fetal	Kidney_undefined	Kidney_undefined	Fetal
ERR2598113	ERP109002	TRUE	SINGLE	ssRNA-seq	ILLUMINA	Fetal	Kidney_undefined	Kidney_undefined	Fetal
ERR2598114	ERP109002	TRUE	SINGLE	ssRNA-seq	ILLUMINA	Fetal	Kidney_undefined	Kidney_undefined	Fetal
ERR2598128	ERP109002	TRUE	SINGLE	ssRNA-seq	ILLUMINA	Fetal	Kidney_undefined	Kidney_undefined	Fetal
ERR2598129	ERP109002	TRUE	SINGLE	ssRNA-seq	ILLUMINA	Fetal	Kidney_undefined	Kidney_undefined	Fetal
ERR2598130	ERP109002	TRUE	SINGLE	ssRNA-seq	ILLUMINA	Fetal	Kidney_undefined	Kidney_undefined	Fetal
ERR2598139	ERP109002	TRUE	SINGLE	ssRNA-seq	ILLUMINA	Fetal	Kidney_undefined	Kidney_undefined	Fetal
ERR2598140	ERP109002	FALSE	SINGLE	ssRNA-seq	ILLUMINA	Fetal	Kidney_undefined	NA	NA
ERR2598141	ERP109002	TRUE	SINGLE	ssRNA-seq	ILLUMINA	Fetal	Kidney_undefined	Kidney_undefined	Fetal
ERR2598156	ERP109002	TRUE	SINGLE	ssRNA-seq	ILLUMINA	Fetal	Kidney_undefined	Kidney_undefined	Fetal
ERR2598157	ERP109002	TRUE	SINGLE	ssRNA-seq	ILLUMINA	Fetal	Kidney_undefined	Kidney_undefined	Fetal
ERR2598158	ERP109002	TRUE	SINGLE	ssRNA-seq	ILLUMINA	Fetal	Kidney_undefined	Kidney_undefined	Fetal
ERR2598172	ERP109002	TRUE	SINGLE	ssRNA-seq	ILLUMINA	Fetal	Kidney_undefined	Kidney_undefined	Fetal
ERR2598186	ERP109002	TRUE	SINGLE	ssRNA-seq	ILLUMINA	Fetal	Kidney_undefined	Kidney_undefined	Fetal
ERR2598187	ERP109002	TRUE	SINGLE	ssRNA-seq	ILLUMINA	Fetal	Kidney_undefined	Kidney_undefined	Fetal
ERR2598199	ERP109002	TRUE	SINGLE	ssRNA-seq	ILLUMINA	Fetal	Kidney_undefined	Kidney_undefined	Fetal
ERR2598200	ERP109002	TRUE	SINGLE	ssRNA-seq	ILLUMINA	Fetal	Kidney_undefined	Kidney_undefined	Fetal
ERR2598215	ERP109002	TRUE	SINGLE	ssRNA-seq	ILLUMINA	Fetal	Kidney_undefined	Kidney_undefined	Fetal
ERR2598216	ERP109002	TRUE	SINGLE	ssRNA-seq	ILLUMINA	Fetal	Kidney_undefined	Kidney_undefined	Fetal
ERR2598239	ERP109002	TRUE	SINGLE	ssRNA-seq	ILLUMINA	Fetal	Kidney_undefined	Kidney_undefined	Fetal
ERR2598240	ERP109002	TRUE	SINGLE	ssRNA-seq	ILLUMINA	Fetal	Kidney_undefined	Kidney_undefined	Fetal
ERR2598258	ERP109002	TRUE	SINGLE	ssRNA-seq	ILLUMINA	Fetal	Kidney_undefined	Kidney_undefined	Fetal
ERR2598259	ERP109002	TRUE	SINGLE	ssRNA-seq	ILLUMINA	Fetal	Kidney_undefined	Kidney_undefined	Fetal
ERR2598296	ERP109002	TRUE	SINGLE	ssRNA-seq	ILLUMINA	Fetal	Kidney_undefined	Kidney_undefined	Kidney_undefined
ERR2598297	ERP109002	TRUE	SINGLE	ssRNA-seq	ILLUMINA	Fetal	Kidney_undefined	Kidney_undefined	Kidney_undefined
ERR2598298	ERP109002	TRUE	SINGLE	ssRNA-seq	ILLUMINA	Fetal	Kidney_undefined	Kidney_undefined	Kidney_undefined
ERR2598299	ERP109002	TRUE	SINGLE	ssRNA-seq	ILLUMINA	Fetal	Kidney_undefined	Kidney_undefined	Kidney_undefined
ERR2598323	ERP109002	TRUE	SINGLE	ssRNA-seq	ILLUMINA	Fetal	Kidney_undefined	Kidney_undefined	Kidney_undefined
ERR2598324	ERP109002	TRUE	SINGLE	ssRNA-seq	ILLUMINA	Fetal	Kidney_undefined	Kidney_undefined	Kidney_undefined
ERR2598325	ERP109002	TRUE	SINGLE	ssRNA-seq	ILLUMINA	Fetal	Kidney_undefined	Kidney_undefined	Kidney_undefined
ERR2598333	ERP109002	TRUE	SINGLE	ssRNA-seq	ILLUMINA	Fetal	Kidney_undefined	Kidney_undefined	Kidney_undefined
ERR2598342	ERP109002	TRUE	SINGLE	ssRNA-seq	ILLUMINA	Fetal	Kidney_undefined	Kidney_undefined	Kidney_undefined
ERR2598343	ERP109002	TRUE	SINGLE	ssRNA-seq	ILLUMINA	Fetal	Kidney_undefined	Kidney_undefined	Kidney_undefined
ERR3239208	ERP114430	TRUE	PAIRED	ssRNA-seq	ILLUMINA	Cancer_line	RCC	RCC	RCC_primary_cellLine
ERR3239209	ERP114430	TRUE	PAIRED	ssRNA-seq	ILLUMINA	Cancer_line	RCC	RCC	RCC_primary_cellLine
ERR3239210	ERP114430	TRUE	PAIRED	ssRNA-seq	ILLUMINA	Cancer_line	RCC	RCC	RCC_primary_cellLine
ERR3239211	ERP114430	TRUE	PAIRED	ssRNA-seq	ILLUMINA	Cancer_line	RCC	RCC	RCC_primary_cellLine
ERR3239212	ERP114430	TRUE	PAIRED	ssRNA-seq	ILLUMINA	Cancer_line	RCC	RCC	RCC_primary_cellLine
ERR3239213	ERP114430	TRUE	PAIRED	ssRNA-seq	ILLUMINA	Cancer_line	RCC	RCC	RCC_primary_cellLine
ERR3239214	ERP114430	TRUE	PAIRED	ssRNA-seq	ILLUMINA	Cancer_line	RCC	RCC	RCC_primary_cellLine
ERR3239215	ERP114430	TRUE	PAIRED	ssRNA-seq	ILLUMINA	Cancer_line	RCC	RCC	RCC_primary_cellLine
ERR3239216	ERP114430	TRUE	PAIRED	ssRNA-seq	ILLUMINA	Cancer_line	RCC	RCC	RCC_primary_cellLine
ERR3239217	ERP114430	TRUE	PAIRED	ssRNA-seq	ILLUMINA	Cancer_line	RCC	RCC	RCC_primary_cellLine
ERR3239218	ERP114430	TRUE	PAIRED	ssRNA-seq	ILLUMINA	Cancer_line	RCC	RCC	RCC_primary_cellLine
ERR3239219	ERP114430	TRUE	PAIRED	ssRNA-seq	ILLUMINA	Cancer_line	RCC	RCC	RCC_primary_cellLine
ERR3239220	ERP114430	TRUE	PAIRED	ssRNA-seq	ILLUMINA	Cancer_line	RCC	RCC	RCC_primary_cellLine
ERR3239221	ERP114430	TRUE	PAIRED	ssRNA-seq	ILLUMINA	Cancer_line	RCC	RCC	RCC_primary_cellLine
ERR3239222	ERP114430	TRUE	PAIRED	ssRNA-seq	ILLUMINA	Cancer_line	RCC	RCC	RCC_primary_cellLine
ERR3239223	ERP114430	TRUE	PAIRED	ssRNA-seq	ILLUMINA	Cancer_line	RCC	RCC	RCC_primary_cellLine
ERR3239224	ERP114430	TRUE	PAIRED	ssRNA-seq	ILLUMINA	Cancer_line	RCC	RCC	RCC_primary_cellLine
ERR3239225	ERP114430	TRUE	PAIRED	ssRNA-seq	ILLUMINA	Cancer_line	RCC	RCC	RCC_primary_cellLine
ERR3239226	ERP114430	TRUE	PAIRED	ssRNA-seq	ILLUMINA	Cancer_line	RCC	RCC	RCC_primary_cellLine
ERR3239227	ERP114430	TRUE	PAIRED	ssRNA-seq	ILLUMINA	Cancer_line	RCC	RCC	RCC_primary_cellLine
ERR3239228	ERP114430	TRUE	PAIRED	ssRNA-seq	ILLUMINA	Cancer_line	RCC	RCC	RCC_primary_cellLine
ERR3239229	ERP114430	TRUE	PAIRED	ssRNA-seq	ILLUMINA	Cancer_line	RCC	RCC	RCC_primary_cellLine
ERR3239230	ERP114430	TRUE	PAIRED	ssRNA-seq	ILLUMINA	Cancer_line	RCC	RCC	RCC_primary_cellLine
ERR3239231	ERP114430	TRUE	PAIRED	ssRNA-seq	ILLUMINA	Cancer_line	RCC	RCC	RCC_primary_cellLine
ERR3349990	ERP115593	FALSE	SINGLE	OTHER	ILLUMINA	Tumor	Tumor	NA	NA
ERR3349991	ERP115593	FALSE	SINGLE	OTHER	ILLUMINA	Tumor	Tumor	NA	NA
ERR3349992	ERP115593	FALSE	SINGLE	OTHER	ILLUMINA	Tumor	Tumor	NA	NA
ERR3349993	ERP115593	FALSE	SINGLE	OTHER	ILLUMINA	Tumor	Tumor	NA	NA
ERR3349994	ERP115593	FALSE	SINGLE	OTHER	ILLUMINA	Tumor	Tumor	NA	NA
ERR3349995	ERP115593	FALSE	SINGLE	OTHER	ILLUMINA	Tumor	Tumor	NA	NA
ERR3349996	ERP115593	FALSE	SINGLE	OTHER	ILLUMINA	Tumor	Tumor	NA	NA
ERR3349997	ERP115593	FALSE	SINGLE	OTHER	ILLUMINA	Tumor	Tumor	NA	NA
ERR3349998	ERP115593	FALSE	SINGLE	OTHER	ILLUMINA	Tumor	Tumor	NA	NA
ERR3349999	ERP115593	FALSE	SINGLE	OTHER	ILLUMINA	Tumor	Tumor	NA	NA
ERR3350000	ERP115593	FALSE	SINGLE	OTHER	ILLUMINA	Tumor	Tumor	NA	NA
ERR3350001	ERP115593	FALSE	SINGLE	OTHER	ILLUMINA	Tumor	Tumor	NA	NA
ERR3350002	ERP115593	FALSE	SINGLE	OTHER	ILLUMINA	Tumor	Tumor	NA	NA
ERR3350003	ERP115593	FALSE	SINGLE	OTHER	ILLUMINA	Tumor	Tumor	NA	NA
ERR3350004	ERP115593	FALSE	SINGLE	OTHER	ILLUMINA	Tumor	Tumor	NA	NA
ERR3350005	ERP115593	FALSE	SINGLE	OTHER	ILLUMINA	Tumor	Tumor	NA	NA
ERR3350006	ERP115593	FALSE	SINGLE	OTHER	ILLUMINA	Tumor	Tumor	NA	NA
ERR3350007	ERP115593	FALSE	SINGLE	OTHER	ILLUMINA	Tumor	Tumor	NA	NA
ERR3350008	ERP115593	FALSE	SINGLE	OTHER	ILLUMINA	Tumor	Tumor	NA	NA
ERR3350009	ERP115593	FALSE	SINGLE	OTHER	ILLUMINA	Tumor	Tumor	NA	NA
ERR3350010	ERP115593	FALSE	SINGLE	OTHER	ILLUMINA	Tumor	Tumor	NA	NA
ERR3350011	ERP115593	FALSE	SINGLE	OTHER	ILLUMINA	Tumor	Tumor	NA	NA
ERR3350012	ERP115593	FALSE	SINGLE	OTHER	ILLUMINA	Tumor	Tumor	NA	NA
ERR3350013	ERP115593	FALSE	SINGLE	OTHER	ILLUMINA	Tumor	Tumor	NA	NA
ERR3350014	ERP115593	FALSE	SINGLE	OTHER	ILLUMINA	Tumor	Tumor	NA	NA
ERR3350015	ERP115593	FALSE	SINGLE	OTHER	ILLUMINA	Tumor	Tumor	NA	NA
ERR3350016	ERP115593	FALSE	SINGLE	OTHER	ILLUMINA	Tumor	Tumor	NA	NA
ERR3350017	ERP115593	FALSE	SINGLE	OTHER	ILLUMINA	Tumor	Tumor	NA	NA
ERR3350018	ERP115593	FALSE	SINGLE	OTHER	ILLUMINA	Tumor	Tumor	NA	NA
ERR3350019	ERP115593	FALSE	SINGLE	OTHER	ILLUMINA	Tumor	Tumor	NA	NA
ERR3350020	ERP115593	FALSE	SINGLE	OTHER	ILLUMINA	Tumor	Tumor	NA	NA
ERR3350021	ERP115593	FALSE	SINGLE	OTHER	ILLUMINA	Tumor	Tumor	NA	NA
ERR3350022	ERP115593	FALSE	SINGLE	OTHER	ILLUMINA	Tumor	Tumor	NA	NA
ERR3350023	ERP115593	FALSE	SINGLE	OTHER	ILLUMINA	Tumor	Tumor	NA	NA
ERR3350024	ERP115593	FALSE	SINGLE	OTHER	ILLUMINA	Tumor	Tumor	NA	NA
ERR3350025	ERP115593	FALSE	SINGLE	OTHER	ILLUMINA	Tumor	Tumor	NA	NA
ERR3350026	ERP115593	FALSE	SINGLE	OTHER	ILLUMINA	Tumor	Tumor	NA	NA
ERR3350027	ERP115593	FALSE	SINGLE	OTHER	ILLUMINA	Tumor	Tumor	NA	NA
ERR3350028	ERP115593	FALSE	SINGLE	OTHER	ILLUMINA	Tumor	Tumor	NA	NA
SRR040445	SRP002347	FALSE	SINGLE	RNA-Seq	ILLUMINA	Normal	Kidney_undefined	NA	NA
SRR10017227	SRP219183	TRUE	PAIRED	RNA-Seq	ILLUMINA	Cancer_line	RCC	RCC	RCC_primary_cellLine
SRR10153622	SRP222803	FALSE	PAIRED	RNA-Seq	ILLUMINA	Normal	Glomerulus_undefined	NA	NA
SRR10153623	SRP222803	FALSE	PAIRED	RNA-Seq	ILLUMINA	Normal	Glomerulus_undefined	NA	NA
SRR10153624	SRP222803	FALSE	PAIRED	RNA-Seq	ILLUMINA	Normal	Cortex	NA	NA
SRR10153625	SRP222803	FALSE	PAIRED	RNA-Seq	ILLUMINA	Normal	Medulla	NA	NA
SRR1071807	SRP012682	TRUE	PAIRED	RNA-Seq	ILLUMINA	Normal	Cortex	Cortex	Cortex
SRR1080366	SRP012682	TRUE	PAIRED	RNA-Seq	ILLUMINA	Normal	Cortex	Cortex	Cortex
SRR1085759	SRP012682	TRUE	PAIRED	RNA-Seq	ILLUMINA	Normal	Cortex	Cortex	Cortex
SRR1089504	SRP012682	TRUE	PAIRED	RNA-Seq	ILLUMINA	Normal	Cortex	Cortex	Cortex
SRR1105272	SRP012682	TRUE	PAIRED	RNA-Seq	ILLUMINA	Normal	Cortex	Cortex	Cortex
SRR1162320	SRP012005	FALSE	SINGLE	miRNA-Seq	ILLUMINA	Tumor	Rhabdoid_tumor	NA	NA
SRR1162321	SRP012005	FALSE	SINGLE	miRNA-Seq	ILLUMINA	Tumor	Rhabdoid_tumor	NA	NA
SRR1162323	SRP012005	FALSE	SINGLE	miRNA-Seq	ILLUMINA	Tumor	Rhabdoid_tumor	NA	NA
SRR1162324	SRP012005	FALSE	SINGLE	miRNA-Seq	ILLUMINA	Tumor	Rhabdoid_tumor	NA	NA
SRR1162325	SRP012005	FALSE	SINGLE	miRNA-Seq	ILLUMINA	Tumor	Rhabdoid_tumor	NA	NA
SRR1162326	SRP012005	FALSE	SINGLE	miRNA-Seq	ILLUMINA	Tumor	Rhabdoid_tumor	NA	NA
SRR1162327	SRP012005	FALSE	SINGLE	miRNA-Seq	ILLUMINA	Tumor	Rhabdoid_tumor	NA	NA
SRR1162328	SRP012005	FALSE	SINGLE	miRNA-Seq	ILLUMINA	Tumor	Rhabdoid_tumor	NA	NA
SRR1162329	SRP012005	FALSE	SINGLE	miRNA-Seq	ILLUMINA	Tumor	Rhabdoid_tumor	NA	NA
SRR1162330	SRP012005	FALSE	SINGLE	miRNA-Seq	ILLUMINA	Tumor	Rhabdoid_tumor	NA	NA
SRR1162331	SRP012005	FALSE	SINGLE	miRNA-Seq	ILLUMINA	Tumor	Rhabdoid_tumor	NA	NA
SRR1162332	SRP012005	FALSE	SINGLE	miRNA-Seq	ILLUMINA	Tumor	Rhabdoid_tumor	NA	NA
SRR1162334	SRP012005	FALSE	SINGLE	miRNA-Seq	ILLUMINA	Tumor	Rhabdoid_tumor	NA	NA
SRR1162335	SRP012005	FALSE	SINGLE	miRNA-Seq	ILLUMINA	Tumor	Rhabdoid_tumor	NA	NA
SRR1162337	SRP012005	FALSE	SINGLE	miRNA-Seq	ILLUMINA	Tumor	Rhabdoid_tumor	NA	NA
SRR1162338	SRP012005	FALSE	SINGLE	miRNA-Seq	ILLUMINA	Tumor	Rhabdoid_tumor	NA	NA
SRR1162339	SRP012005	FALSE	SINGLE	miRNA-Seq	ILLUMINA	Tumor	Rhabdoid_tumor	NA	NA
SRR1162340	SRP012005	FALSE	SINGLE	miRNA-Seq	ILLUMINA	Tumor	Rhabdoid_tumor	NA	NA
SRR1162341	SRP012005	FALSE	SINGLE	miRNA-Seq	ILLUMINA	Tumor	Rhabdoid_tumor	NA	NA
SRR1162342	SRP012005	FALSE	SINGLE	miRNA-Seq	ILLUMINA	Tumor	Rhabdoid_tumor	NA	NA
SRR1162343	SRP012005	FALSE	SINGLE	miRNA-Seq	ILLUMINA	Tumor	Rhabdoid_tumor	NA	NA
SRR1162344	SRP012005	FALSE	SINGLE	miRNA-Seq	ILLUMINA	Tumor	Rhabdoid_tumor	NA	NA
SRR1162345	SRP012005	FALSE	SINGLE	miRNA-Seq	ILLUMINA	Tumor	Rhabdoid_tumor	NA	NA
SRR1162346	SRP012005	FALSE	SINGLE	miRNA-Seq	ILLUMINA	Tumor	Rhabdoid_tumor	NA	NA
SRR1162348	SRP012005	FALSE	SINGLE	miRNA-Seq	ILLUMINA	Tumor	Rhabdoid_tumor	NA	NA
SRR1162349	SRP012005	FALSE	SINGLE	miRNA-Seq	ILLUMINA	Tumor	Rhabdoid_tumor	NA	NA
SRR1162350	SRP012005	FALSE	SINGLE	miRNA-Seq	ILLUMINA	Tumor	Rhabdoid_tumor	NA	NA
SRR1162351	SRP012005	FALSE	SINGLE	miRNA-Seq	ILLUMINA	Tumor	Rhabdoid_tumor	NA	NA
SRR1162352	SRP012005	FALSE	SINGLE	miRNA-Seq	ILLUMINA	Tumor	Rhabdoid_tumor	NA	NA
SRR1162354	SRP012005	FALSE	SINGLE	miRNA-Seq	ILLUMINA	Tumor	Rhabdoid_tumor	NA	NA
SRR1162355	SRP012005	FALSE	SINGLE	miRNA-Seq	ILLUMINA	Tumor	Rhabdoid_tumor	NA	NA
SRR1162357	SRP012005	FALSE	SINGLE	miRNA-Seq	ILLUMINA	Tumor	Rhabdoid_tumor	NA	NA
SRR1162359	SRP012005	FALSE	SINGLE	miRNA-Seq	ILLUMINA	Tumor	Rhabdoid_tumor	NA	NA
SRR1162360	SRP012005	FALSE	SINGLE	miRNA-Seq	ILLUMINA	Tumor	Rhabdoid_tumor	NA	NA
SRR1162361	SRP012005	FALSE	SINGLE	miRNA-Seq	ILLUMINA	Tumor	Rhabdoid_tumor	NA	NA
SRR1162362	SRP012005	FALSE	SINGLE	miRNA-Seq	ILLUMINA	Tumor	Rhabdoid_tumor	NA	NA
SRR1162363	SRP012005	FALSE	SINGLE	miRNA-Seq	ILLUMINA	Tumor	Rhabdoid_tumor	NA	NA
SRR1182056	SRP039090	FALSE	PAIRED	AMPLICON	ILLUMINA	Normal	Unknown	NA	NA
SRR1230859	SRP041059	FALSE	SINGLE	RNA-Seq	ION_TORRENT	Cell_line	Unknown	NA	NA
SRR1230860	SRP041059	FALSE	SINGLE	RNA-Seq	ION_TORRENT	Cell_line	Unknown	NA	NA
SRR1230861	SRP041059	FALSE	SINGLE	RNA-Seq	ION_TORRENT	Cell_line	Unknown	NA	NA
SRR1230862	SRP041059	FALSE	SINGLE	RNA-Seq	ION_TORRENT	Cell_line	Unknown	NA	NA
SRR1230863	SRP041059	FALSE	SINGLE	RNA-Seq	ION_TORRENT	Cell_line	Unknown	NA	NA
SRR1230864	SRP041059	FALSE	SINGLE	RNA-Seq	ION_TORRENT	Cell_line	Unknown	NA	NA
SRR1236358	SRP012005	FALSE	PAIRED	RNA-Seq	ILLUMINA	Tumor	Rhabdoid_tumor	NA	NA
SRR1236359	SRP012005	FALSE	PAIRED	RNA-Seq	ILLUMINA	Tumor	Rhabdoid_tumor	NA	NA
SRR1236361	SRP012005	FALSE	PAIRED	RNA-Seq	ILLUMINA	Tumor	Rhabdoid_tumor	NA	NA
SRR1236362	SRP012005	FALSE	PAIRED	RNA-Seq	ILLUMINA	Tumor	Rhabdoid_tumor	NA	NA
SRR1236363	SRP012005	FALSE	PAIRED	RNA-Seq	ILLUMINA	Tumor	Rhabdoid_tumor	NA	NA
SRR1236364	SRP012005	FALSE	PAIRED	RNA-Seq	ILLUMINA	Tumor	Rhabdoid_tumor	NA	NA
SRR1236366	SRP012005	FALSE	PAIRED	RNA-Seq	ILLUMINA	Tumor	Rhabdoid_tumor	NA	NA
SRR1236367	SRP012005	FALSE	PAIRED	RNA-Seq	ILLUMINA	Tumor	Rhabdoid_tumor	NA	NA
SRR1236368	SRP012005	FALSE	PAIRED	RNA-Seq	ILLUMINA	Tumor	Rhabdoid_tumor	NA	NA
SRR1236369	SRP012005	FALSE	PAIRED	RNA-Seq	ILLUMINA	Tumor	Rhabdoid_tumor	NA	NA
SRR1236370	SRP012005	FALSE	PAIRED	RNA-Seq	ILLUMINA	Tumor	Rhabdoid_tumor	NA	NA
SRR1236371	SRP012005	FALSE	PAIRED	RNA-Seq	ILLUMINA	Tumor	Rhabdoid_tumor	NA	NA
SRR1236372	SRP012005	FALSE	PAIRED	RNA-Seq	ILLUMINA	Tumor	Rhabdoid_tumor	NA	NA
SRR1236373	SRP012005	FALSE	PAIRED	RNA-Seq	ILLUMINA	Tumor	Rhabdoid_tumor	NA	NA
SRR1236374	SRP012005	FALSE	PAIRED	RNA-Seq	ILLUMINA	Tumor	Rhabdoid_tumor	NA	NA
SRR1236378	SRP012005	FALSE	PAIRED	RNA-Seq	ILLUMINA	Tumor	Rhabdoid_tumor	NA	NA
SRR1236379	SRP012005	FALSE	PAIRED	RNA-Seq	ILLUMINA	Tumor	Rhabdoid_tumor	NA	NA
SRR1236380	SRP012005	FALSE	PAIRED	RNA-Seq	ILLUMINA	Tumor	Rhabdoid_tumor	NA	NA
SRR1236383	SRP012005	FALSE	PAIRED	RNA-Seq	ILLUMINA	Tumor	Rhabdoid_tumor	NA	NA
SRR1236384	SRP012005	FALSE	PAIRED	RNA-Seq	ILLUMINA	Tumor	Rhabdoid_tumor	NA	NA
SRR1236385	SRP012005	FALSE	PAIRED	RNA-Seq	ILLUMINA	Tumor	Rhabdoid_tumor	NA	NA
SRR1236386	SRP012005	FALSE	PAIRED	RNA-Seq	ILLUMINA	Tumor	Rhabdoid_tumor	NA	NA
SRR1236387	SRP012005	FALSE	PAIRED	RNA-Seq	ILLUMINA	Tumor	Rhabdoid_tumor	NA	NA
SRR1236388	SRP012005	FALSE	PAIRED	RNA-Seq	ILLUMINA	Tumor	Rhabdoid_tumor	NA	NA
SRR1236389	SRP012005	FALSE	PAIRED	RNA-Seq	ILLUMINA	Tumor	Rhabdoid_tumor	NA	NA
SRR1236390	SRP012005	FALSE	PAIRED	RNA-Seq	ILLUMINA	Tumor	Rhabdoid_tumor	NA	NA
SRR1236391	SRP012005	FALSE	PAIRED	RNA-Seq	ILLUMINA	Tumor	Rhabdoid_tumor	NA	NA
SRR1236392	SRP012005	FALSE	PAIRED	RNA-Seq	ILLUMINA	Tumor	Rhabdoid_tumor	NA	NA
SRR1236393	SRP012005	FALSE	PAIRED	RNA-Seq	ILLUMINA	Tumor	Rhabdoid_tumor	NA	NA
SRR1236395	SRP012005	FALSE	PAIRED	RNA-Seq	ILLUMINA	Tumor	Rhabdoid_tumor	NA	NA
SRR1236396	SRP012005	FALSE	PAIRED	RNA-Seq	ILLUMINA	Tumor	Rhabdoid_tumor	NA	NA
SRR1236397	SRP012005	FALSE	PAIRED	RNA-Seq	ILLUMINA	Tumor	Rhabdoid_tumor	NA	NA
SRR1236398	SRP012005	FALSE	PAIRED	RNA-Seq	ILLUMINA	Tumor	Rhabdoid_tumor	NA	NA
SRR1236399	SRP012005	FALSE	PAIRED	RNA-Seq	ILLUMINA	Tumor	Rhabdoid_tumor	NA	NA
SRR1236400	SRP012005	FALSE	PAIRED	RNA-Seq	ILLUMINA	Tumor	Rhabdoid_tumor	NA	NA
SRR1236401	SRP012005	FALSE	PAIRED	RNA-Seq	ILLUMINA	Tumor	Rhabdoid_tumor	NA	NA
SRR1236403	SRP012005	FALSE	PAIRED	RNA-Seq	ILLUMINA	Tumor	Rhabdoid_tumor	NA	NA
SRR1263939	SRP012005	FALSE	SINGLE	miRNA-Seq	ILLUMINA	Tumor	Rhabdoid_tumor	NA	NA
SRR1263940	SRP012005	FALSE	SINGLE	miRNA-Seq	ILLUMINA	Tumor	Rhabdoid_tumor	NA	NA
SRR1263941	SRP012005	FALSE	SINGLE	miRNA-Seq	ILLUMINA	Tumor	Rhabdoid_tumor	NA	NA
SRR1267745	SRP012006	FALSE	SINGLE	miRNA-Seq	ILLUMINA	Tumor	Wilms_tumor	NA	NA
SRR1267746	SRP012006	FALSE	SINGLE	miRNA-Seq	ILLUMINA	Tumor	Wilms_tumor	NA	NA
SRR1267747	SRP012006	FALSE	SINGLE	miRNA-Seq	ILLUMINA	Tumor	Wilms_tumor	NA	NA
SRR1267748	SRP012006	FALSE	SINGLE	miRNA-Seq	ILLUMINA	Tumor	Wilms_tumor	NA	NA
SRR1267749	SRP012006	FALSE	SINGLE	miRNA-Seq	ILLUMINA	Tumor	Wilms_tumor	NA	NA
SRR1267750	SRP012006	FALSE	SINGLE	miRNA-Seq	ILLUMINA	Tumor	Wilms_tumor	NA	NA
SRR1267751	SRP012006	FALSE	SINGLE	miRNA-Seq	ILLUMINA	Tumor	Wilms_tumor	NA	NA
SRR1267752	SRP012006	FALSE	SINGLE	miRNA-Seq	ILLUMINA	Tumor	Wilms_tumor	NA	NA
SRR1267753	SRP012006	FALSE	SINGLE	miRNA-Seq	ILLUMINA	Tumor	Wilms_tumor	NA	NA
SRR1267754	SRP012006	FALSE	SINGLE	miRNA-Seq	ILLUMINA	Tumor	Wilms_tumor	NA	NA
SRR1267755	SRP012006	FALSE	SINGLE	miRNA-Seq	ILLUMINA	Tumor	Wilms_tumor	NA	NA
SRR1267756	SRP012006	FALSE	SINGLE	miRNA-Seq	ILLUMINA	Tumor	Wilms_tumor	NA	NA
SRR1267757	SRP012006	FALSE	SINGLE	miRNA-Seq	ILLUMINA	Tumor	Wilms_tumor	NA	NA
SRR1267758	SRP012006	FALSE	SINGLE	miRNA-Seq	ILLUMINA	Tumor	Wilms_tumor	NA	NA
SRR1267759	SRP012006	FALSE	SINGLE	miRNA-Seq	ILLUMINA	Tumor	Wilms_tumor	NA	NA
SRR1267760	SRP012006	FALSE	SINGLE	miRNA-Seq	ILLUMINA	Tumor	Wilms_tumor	NA	NA
SRR1267761	SRP012006	FALSE	SINGLE	miRNA-Seq	ILLUMINA	Tumor	Wilms_tumor	NA	NA
SRR1267762	SRP012006	FALSE	SINGLE	miRNA-Seq	ILLUMINA	Tumor	Wilms_tumor	NA	NA
SRR1267763	SRP012006	FALSE	SINGLE	miRNA-Seq	ILLUMINA	Tumor	Wilms_tumor	NA	NA
SRR1267764	SRP012006	FALSE	SINGLE	miRNA-Seq	ILLUMINA	Tumor	Wilms_tumor	NA	NA
SRR1267765	SRP012006	FALSE	SINGLE	miRNA-Seq	ILLUMINA	Tumor	Wilms_tumor	NA	NA
SRR1267766	SRP012006	FALSE	SINGLE	miRNA-Seq	ILLUMINA	Tumor	Wilms_tumor	NA	NA
SRR1267767	SRP012006	FALSE	SINGLE	miRNA-Seq	ILLUMINA	Tumor	Wilms_tumor	NA	NA
SRR1267768	SRP012006	FALSE	SINGLE	miRNA-Seq	ILLUMINA	Tumor	Wilms_tumor	NA	NA
SRR1267769	SRP012006	FALSE	SINGLE	miRNA-Seq	ILLUMINA	Tumor	Wilms_tumor	NA	NA
SRR1267771	SRP012006	FALSE	SINGLE	miRNA-Seq	ILLUMINA	Tumor	Wilms_tumor	NA	NA
SRR1267772	SRP012006	FALSE	SINGLE	miRNA-Seq	ILLUMINA	Tumor	Wilms_tumor	NA	NA
SRR1267773	SRP012006	FALSE	SINGLE	miRNA-Seq	ILLUMINA	Tumor	Wilms_tumor	NA	NA
SRR1267774	SRP012006	FALSE	SINGLE	miRNA-Seq	ILLUMINA	Tumor	Wilms_tumor	NA	NA
SRR1267775	SRP012006	FALSE	SINGLE	miRNA-Seq	ILLUMINA	Tumor	Wilms_tumor	NA	NA
SRR1267776	SRP012006	FALSE	SINGLE	miRNA-Seq	ILLUMINA	Tumor	Wilms_tumor	NA	NA
SRR1267777	SRP012006	FALSE	SINGLE	miRNA-Seq	ILLUMINA	Tumor	Wilms_tumor	NA	NA
SRR1267778	SRP012006	FALSE	SINGLE	miRNA-Seq	ILLUMINA	Tumor	Wilms_tumor	NA	NA
SRR1267779	SRP012006	FALSE	SINGLE	miRNA-Seq	ILLUMINA	Tumor	Wilms_tumor	NA	NA
SRR1267780	SRP012006	FALSE	SINGLE	miRNA-Seq	ILLUMINA	Tumor	Wilms_tumor	NA	NA
SRR1267781	SRP012006	FALSE	SINGLE	miRNA-Seq	ILLUMINA	Tumor	Wilms_tumor	NA	NA
SRR1267782	SRP012006	FALSE	SINGLE	miRNA-Seq	ILLUMINA	Tumor	Wilms_tumor	NA	NA
SRR1267783	SRP012006	FALSE	SINGLE	miRNA-Seq	ILLUMINA	Tumor	Wilms_tumor	NA	NA
SRR1267784	SRP012006	FALSE	SINGLE	miRNA-Seq	ILLUMINA	Tumor	Wilms_tumor	NA	NA
SRR1267785	SRP012006	FALSE	SINGLE	miRNA-Seq	ILLUMINA	Tumor	Wilms_tumor	NA	NA
SRR1267786	SRP012006	FALSE	SINGLE	miRNA-Seq	ILLUMINA	Tumor	Wilms_tumor	NA	NA
SRR1267787	SRP012006	FALSE	SINGLE	miRNA-Seq	ILLUMINA	Tumor	Wilms_tumor	NA	NA
SRR1267788	SRP012006	FALSE	SINGLE	miRNA-Seq	ILLUMINA	Tumor	Wilms_tumor	NA	NA
SRR1267789	SRP012006	FALSE	SINGLE	miRNA-Seq	ILLUMINA	Tumor	Wilms_tumor	NA	NA
SRR1267790	SRP012006	FALSE	SINGLE	miRNA-Seq	ILLUMINA	Tumor	Wilms_tumor	NA	NA
SRR1267791	SRP012006	FALSE	SINGLE	miRNA-Seq	ILLUMINA	Tumor	Wilms_tumor	NA	NA
SRR1267792	SRP012006	FALSE	SINGLE	miRNA-Seq	ILLUMINA	Tumor	Wilms_tumor	NA	NA
SRR1267793	SRP012006	FALSE	SINGLE	miRNA-Seq	ILLUMINA	Tumor	Wilms_tumor	NA	NA
SRR1267794	SRP012006	FALSE	SINGLE	miRNA-Seq	ILLUMINA	Tumor	Wilms_tumor	NA	NA
SRR1267795	SRP012006	FALSE	SINGLE	miRNA-Seq	ILLUMINA	Tumor	Wilms_tumor	NA	NA
SRR1267796	SRP012006	FALSE	SINGLE	miRNA-Seq	ILLUMINA	Tumor	Wilms_tumor	NA	NA
SRR1267797	SRP012006	FALSE	SINGLE	miRNA-Seq	ILLUMINA	Tumor	Wilms_tumor	NA	NA
SRR1267798	SRP012006	FALSE	SINGLE	miRNA-Seq	ILLUMINA	Tumor	Wilms_tumor	NA	NA
SRR1267799	SRP012006	FALSE	SINGLE	miRNA-Seq	ILLUMINA	Tumor	Wilms_tumor	NA	NA
SRR1267800	SRP012006	FALSE	SINGLE	miRNA-Seq	ILLUMINA	Tumor	Wilms_tumor	NA	NA
SRR1267801	SRP012006	FALSE	SINGLE	miRNA-Seq	ILLUMINA	Tumor	Wilms_tumor	NA	NA
SRR1267802	SRP012006	FALSE	SINGLE	miRNA-Seq	ILLUMINA	Tumor	Wilms_tumor	NA	NA
SRR1267803	SRP012006	FALSE	SINGLE	miRNA-Seq	ILLUMINA	Tumor	Wilms_tumor	NA	NA
SRR1267804	SRP012006	FALSE	SINGLE	miRNA-Seq	ILLUMINA	Tumor	Wilms_tumor	NA	NA
SRR1267805	SRP012006	FALSE	SINGLE	miRNA-Seq	ILLUMINA	Tumor	Wilms_tumor	NA	NA
SRR1267806	SRP012006	FALSE	SINGLE	miRNA-Seq	ILLUMINA	Tumor	Wilms_tumor	NA	NA
SRR1267807	SRP012006	FALSE	SINGLE	miRNA-Seq	ILLUMINA	Tumor	Wilms_tumor	NA	NA
SRR1267808	SRP012006	FALSE	SINGLE	miRNA-Seq	ILLUMINA	Tumor	Wilms_tumor	NA	NA
SRR1267809	SRP012006	FALSE	SINGLE	miRNA-Seq	ILLUMINA	Tumor	Wilms_tumor	NA	NA
SRR1267810	SRP012006	FALSE	SINGLE	miRNA-Seq	ILLUMINA	Tumor	Wilms_tumor	NA	NA
SRR1267811	SRP012006	FALSE	SINGLE	miRNA-Seq	ILLUMINA	Tumor	Wilms_tumor	NA	NA
SRR1267812	SRP012006	FALSE	SINGLE	miRNA-Seq	ILLUMINA	Tumor	Wilms_tumor	NA	NA
SRR1267813	SRP012006	FALSE	SINGLE	miRNA-Seq	ILLUMINA	Tumor	Wilms_tumor	NA	NA
SRR1267814	SRP012006	FALSE	SINGLE	miRNA-Seq	ILLUMINA	Tumor	Wilms_tumor	NA	NA
SRR1267815	SRP012006	FALSE	SINGLE	miRNA-Seq	ILLUMINA	Tumor	Wilms_tumor	NA	NA
SRR1267816	SRP012006	FALSE	SINGLE	miRNA-Seq	ILLUMINA	Tumor	Wilms_tumor	NA	NA
SRR1267817	SRP012006	FALSE	SINGLE	miRNA-Seq	ILLUMINA	Tumor	Wilms_tumor	NA	NA
SRR1267818	SRP012006	FALSE	SINGLE	miRNA-Seq	ILLUMINA	Tumor	Wilms_tumor	NA	NA
SRR1267819	SRP012006	FALSE	SINGLE	miRNA-Seq	ILLUMINA	Tumor	Wilms_tumor	NA	NA
SRR1267820	SRP012006	FALSE	SINGLE	miRNA-Seq	ILLUMINA	Tumor	Wilms_tumor	NA	NA
SRR1267821	SRP012006	FALSE	SINGLE	miRNA-Seq	ILLUMINA	Tumor	Wilms_tumor	NA	NA
SRR1267822	SRP012006	FALSE	SINGLE	miRNA-Seq	ILLUMINA	Tumor	Wilms_tumor	NA	NA
SRR1267823	SRP012006	FALSE	SINGLE	miRNA-Seq	ILLUMINA	Tumor	Wilms_tumor	NA	NA
SRR1267824	SRP012006	FALSE	SINGLE	miRNA-Seq	ILLUMINA	Tumor	Wilms_tumor	NA	NA
SRR1268890	SRP012006	FALSE	SINGLE	miRNA-Seq	ILLUMINA	Tumor	Wilms_tumor	NA	NA
SRR1268891	SRP012006	FALSE	SINGLE	miRNA-Seq	ILLUMINA	Tumor	Wilms_tumor	NA	NA
SRR1268892	SRP012006	FALSE	SINGLE	miRNA-Seq	ILLUMINA	Tumor	Wilms_tumor	NA	NA
SRR1268893	SRP012006	FALSE	SINGLE	miRNA-Seq	ILLUMINA	Tumor	Wilms_tumor	NA	NA
SRR1268894	SRP012006	FALSE	SINGLE	miRNA-Seq	ILLUMINA	Tumor	Wilms_tumor	NA	NA
SRR1268895	SRP012006	FALSE	SINGLE	miRNA-Seq	ILLUMINA	Tumor	Wilms_tumor	NA	NA
SRR1268896	SRP012006	FALSE	SINGLE	miRNA-Seq	ILLUMINA	Tumor	Wilms_tumor	NA	NA
SRR1268897	SRP012006	FALSE	SINGLE	miRNA-Seq	ILLUMINA	Tumor	Wilms_tumor	NA	NA
SRR1268898	SRP012006	FALSE	SINGLE	miRNA-Seq	ILLUMINA	Tumor	Wilms_tumor	NA	NA
SRR1268899	SRP012006	FALSE	SINGLE	miRNA-Seq	ILLUMINA	Tumor	Wilms_tumor	NA	NA
SRR1268900	SRP012006	FALSE	SINGLE	miRNA-Seq	ILLUMINA	Tumor	Wilms_tumor	NA	NA
SRR1268901	SRP012006	FALSE	SINGLE	miRNA-Seq	ILLUMINA	Tumor	Wilms_tumor	NA	NA
SRR1268902	SRP012006	FALSE	SINGLE	miRNA-Seq	ILLUMINA	Tumor	Wilms_tumor	NA	NA
SRR1268903	SRP012006	FALSE	SINGLE	miRNA-Seq	ILLUMINA	Tumor	Wilms_tumor	NA	NA
SRR1268904	SRP012006	FALSE	SINGLE	miRNA-Seq	ILLUMINA	Tumor	Wilms_tumor	NA	NA
SRR1268905	SRP012006	FALSE	SINGLE	miRNA-Seq	ILLUMINA	Tumor	Wilms_tumor	NA	NA
SRR1268906	SRP012006	FALSE	SINGLE	miRNA-Seq	ILLUMINA	Tumor	Wilms_tumor	NA	NA
SRR1268907	SRP012006	FALSE	SINGLE	miRNA-Seq	ILLUMINA	Tumor	Wilms_tumor	NA	NA
SRR1268908	SRP012006	FALSE	SINGLE	miRNA-Seq	ILLUMINA	Tumor	Wilms_tumor	NA	NA
SRR1268909	SRP012006	FALSE	SINGLE	miRNA-Seq	ILLUMINA	Tumor	Wilms_tumor	NA	NA
SRR1268910	SRP012006	FALSE	SINGLE	miRNA-Seq	ILLUMINA	Tumor	Wilms_tumor	NA	NA
SRR1268911	SRP012006	FALSE	SINGLE	miRNA-Seq	ILLUMINA	Tumor	Wilms_tumor	NA	NA
SRR1268912	SRP012006	FALSE	SINGLE	miRNA-Seq	ILLUMINA	Tumor	Wilms_tumor	NA	NA
SRR1268913	SRP012006	FALSE	SINGLE	miRNA-Seq	ILLUMINA	Tumor	Wilms_tumor	NA	NA
SRR1268914	SRP012006	FALSE	SINGLE	miRNA-Seq	ILLUMINA	Tumor	Wilms_tumor	NA	NA
SRR1268915	SRP012006	FALSE	SINGLE	miRNA-Seq	ILLUMINA	Tumor	Wilms_tumor	NA	NA
SRR1268916	SRP012006	FALSE	SINGLE	miRNA-Seq	ILLUMINA	Tumor	Wilms_tumor	NA	NA
SRR1268917	SRP012006	FALSE	SINGLE	miRNA-Seq	ILLUMINA	Tumor	Wilms_tumor	NA	NA
SRR1268918	SRP012006	FALSE	SINGLE	miRNA-Seq	ILLUMINA	Tumor	Wilms_tumor	NA	NA
SRR1268919	SRP012006	FALSE	SINGLE	miRNA-Seq	ILLUMINA	Tumor	Wilms_tumor	NA	NA
SRR1268920	SRP012006	FALSE	SINGLE	miRNA-Seq	ILLUMINA	Tumor	Wilms_tumor	NA	NA
SRR1268921	SRP012006	FALSE	SINGLE	miRNA-Seq	ILLUMINA	Tumor	Wilms_tumor	NA	NA
SRR1268922	SRP012006	FALSE	SINGLE	miRNA-Seq	ILLUMINA	Tumor	Wilms_tumor	NA	NA
SRR1268923	SRP012006	FALSE	SINGLE	miRNA-Seq	ILLUMINA	Tumor	Wilms_tumor	NA	NA
SRR1268924	SRP012006	FALSE	SINGLE	miRNA-Seq	ILLUMINA	Tumor	Wilms_tumor	NA	NA
SRR1268925	SRP012006	FALSE	SINGLE	miRNA-Seq	ILLUMINA	Tumor	Wilms_tumor	NA	NA
SRR1268926	SRP012006	FALSE	SINGLE	miRNA-Seq	ILLUMINA	Tumor	Wilms_tumor	NA	NA
SRR1268927	SRP012006	FALSE	SINGLE	miRNA-Seq	ILLUMINA	Tumor	Wilms_tumor	NA	NA
SRR1268928	SRP012006	FALSE	SINGLE	miRNA-Seq	ILLUMINA	Tumor	Wilms_tumor	NA	NA
SRR1268929	SRP012006	FALSE	SINGLE	miRNA-Seq	ILLUMINA	Tumor	Wilms_tumor	NA	NA
SRR1268930	SRP012006	FALSE	SINGLE	miRNA-Seq	ILLUMINA	Tumor	Wilms_tumor	NA	NA
SRR1268931	SRP012006	FALSE	SINGLE	miRNA-Seq	ILLUMINA	Tumor	Wilms_tumor	NA	NA
SRR1268932	SRP012006	FALSE	SINGLE	miRNA-Seq	ILLUMINA	Tumor	Wilms_tumor	NA	NA
SRR1268933	SRP012006	FALSE	SINGLE	miRNA-Seq	ILLUMINA	Tumor	Wilms_tumor	NA	NA
SRR1268934	SRP012006	FALSE	SINGLE	miRNA-Seq	ILLUMINA	Tumor	Wilms_tumor	NA	NA
SRR1268935	SRP012006	FALSE	SINGLE	miRNA-Seq	ILLUMINA	Tumor	Wilms_tumor	NA	NA
SRR1268936	SRP012006	FALSE	SINGLE	miRNA-Seq	ILLUMINA	Tumor	Wilms_tumor	NA	NA
SRR1268937	SRP012006	FALSE	SINGLE	miRNA-Seq	ILLUMINA	Tumor	Wilms_tumor	NA	NA
SRR1268938	SRP012006	FALSE	SINGLE	miRNA-Seq	ILLUMINA	Tumor	Wilms_tumor	NA	NA
SRR1268939	SRP012006	FALSE	SINGLE	miRNA-Seq	ILLUMINA	Tumor	Wilms_tumor	NA	NA
SRR1268940	SRP012006	FALSE	SINGLE	miRNA-Seq	ILLUMINA	Tumor	Wilms_tumor	NA	NA
SRR1268941	SRP012006	FALSE	SINGLE	miRNA-Seq	ILLUMINA	Tumor	Wilms_tumor	NA	NA
SRR1268942	SRP012006	FALSE	SINGLE	miRNA-Seq	ILLUMINA	Tumor	Wilms_tumor	NA	NA
SRR1270422	SRP012005	FALSE	SINGLE	miRNA-Seq	ILLUMINA	Normal	Rhabdoid_tumor	NA	NA
SRR1270423	SRP012005	FALSE	SINGLE	miRNA-Seq	ILLUMINA	Normal	Rhabdoid_tumor	NA	NA
SRR1270424	SRP012005	FALSE	SINGLE	miRNA-Seq	ILLUMINA	Normal	Rhabdoid_tumor	NA	NA
SRR1270425	SRP012005	FALSE	SINGLE	miRNA-Seq	ILLUMINA	Normal	Rhabdoid_tumor	NA	NA
SRR1270426	SRP012005	FALSE	SINGLE	miRNA-Seq	ILLUMINA	Normal	Rhabdoid_tumor	NA	NA
SRR1270427	SRP012005	FALSE	SINGLE	miRNA-Seq	ILLUMINA	Normal	Rhabdoid_tumor	NA	NA
SRR1274413	SRP012006	FALSE	PAIRED	RNA-Seq	ILLUMINA	Tumor	Wilms_tumor	NA	NA
SRR1274414	SRP012006	FALSE	PAIRED	RNA-Seq	ILLUMINA	Tumor	Wilms_tumor	NA	NA
SRR1274415	SRP012006	FALSE	PAIRED	RNA-Seq	ILLUMINA	Tumor	Wilms_tumor	NA	NA
SRR1274416	SRP012006	FALSE	PAIRED	RNA-Seq	ILLUMINA	Tumor	Wilms_tumor	NA	NA
SRR1274417	SRP012006	FALSE	PAIRED	RNA-Seq	ILLUMINA	Tumor	Wilms_tumor	NA	NA
SRR1274418	SRP012006	FALSE	PAIRED	RNA-Seq	ILLUMINA	Tumor	Wilms_tumor	NA	NA
SRR1274419	SRP012006	FALSE	PAIRED	RNA-Seq	ILLUMINA	Tumor	Wilms_tumor	NA	NA
SRR1274420	SRP012006	FALSE	PAIRED	RNA-Seq	ILLUMINA	Tumor	Wilms_tumor	NA	NA
SRR1274421	SRP012006	FALSE	PAIRED	RNA-Seq	ILLUMINA	Tumor	Wilms_tumor	NA	NA
SRR1274422	SRP012006	FALSE	PAIRED	RNA-Seq	ILLUMINA	Tumor	Wilms_tumor	NA	NA
SRR1274423	SRP012006	FALSE	PAIRED	RNA-Seq	ILLUMINA	Tumor	Wilms_tumor	NA	NA
SRR1274424	SRP012006	FALSE	PAIRED	RNA-Seq	ILLUMINA	Tumor	Wilms_tumor	NA	NA
SRR1274425	SRP012006	FALSE	PAIRED	RNA-Seq	ILLUMINA	Tumor	Wilms_tumor	NA	NA
SRR1274426	SRP012006	FALSE	PAIRED	RNA-Seq	ILLUMINA	Tumor	Wilms_tumor	NA	NA
SRR1274427	SRP012006	FALSE	PAIRED	RNA-Seq	ILLUMINA	Tumor	Wilms_tumor	NA	NA
SRR1274428	SRP012006	FALSE	PAIRED	RNA-Seq	ILLUMINA	Tumor	Wilms_tumor	NA	NA
SRR1274429	SRP012006	FALSE	PAIRED	RNA-Seq	ILLUMINA	Tumor	Wilms_tumor	NA	NA
SRR1274430	SRP012006	FALSE	PAIRED	RNA-Seq	ILLUMINA	Tumor	Wilms_tumor	NA	NA
SRR1274431	SRP012006	FALSE	PAIRED	RNA-Seq	ILLUMINA	Tumor	Wilms_tumor	NA	NA
SRR1274432	SRP012006	FALSE	PAIRED	RNA-Seq	ILLUMINA	Tumor	Wilms_tumor	NA	NA
SRR1274433	SRP012006	FALSE	PAIRED	RNA-Seq	ILLUMINA	Tumor	Wilms_tumor	NA	NA
SRR1274434	SRP012006	FALSE	PAIRED	RNA-Seq	ILLUMINA	Tumor	Wilms_tumor	NA	NA
SRR1274435	SRP012006	FALSE	PAIRED	RNA-Seq	ILLUMINA	Tumor	Wilms_tumor	NA	NA
SRR1274436	SRP012006	FALSE	PAIRED	RNA-Seq	ILLUMINA	Tumor	Wilms_tumor	NA	NA
SRR1274437	SRP012006	FALSE	PAIRED	RNA-Seq	ILLUMINA	Tumor	Wilms_tumor	NA	NA
SRR1274438	SRP012006	FALSE	PAIRED	RNA-Seq	ILLUMINA	Tumor	Wilms_tumor	NA	NA
SRR1274439	SRP012006	FALSE	PAIRED	RNA-Seq	ILLUMINA	Tumor	Wilms_tumor	NA	NA
SRR1274440	SRP012006	FALSE	PAIRED	RNA-Seq	ILLUMINA	Tumor	Wilms_tumor	NA	NA
SRR1274441	SRP012006	FALSE	PAIRED	RNA-Seq	ILLUMINA	Tumor	Wilms_tumor	NA	NA
SRR1274442	SRP012006	FALSE	PAIRED	RNA-Seq	ILLUMINA	Tumor	Wilms_tumor	NA	NA
SRR1274443	SRP012006	FALSE	PAIRED	RNA-Seq	ILLUMINA	Tumor	Wilms_tumor	NA	NA
SRR1274444	SRP012006	FALSE	PAIRED	RNA-Seq	ILLUMINA	Tumor	Wilms_tumor	NA	NA
SRR1274445	SRP012006	FALSE	PAIRED	RNA-Seq	ILLUMINA	Tumor	Wilms_tumor	NA	NA
SRR1274446	SRP012006	FALSE	PAIRED	RNA-Seq	ILLUMINA	Tumor	Wilms_tumor	NA	NA
SRR1274447	SRP012006	FALSE	PAIRED	RNA-Seq	ILLUMINA	Tumor	Wilms_tumor	NA	NA
SRR1274448	SRP012006	FALSE	PAIRED	RNA-Seq	ILLUMINA	Tumor	Wilms_tumor	NA	NA
SRR1274449	SRP012006	FALSE	PAIRED	RNA-Seq	ILLUMINA	Tumor	Wilms_tumor	NA	NA
SRR1274450	SRP012006	FALSE	PAIRED	RNA-Seq	ILLUMINA	Tumor	Wilms_tumor	NA	NA
SRR1274451	SRP012006	FALSE	PAIRED	RNA-Seq	ILLUMINA	Tumor	Wilms_tumor	NA	NA
SRR1274452	SRP012006	FALSE	PAIRED	RNA-Seq	ILLUMINA	Tumor	Wilms_tumor	NA	NA
SRR1274453	SRP012006	FALSE	PAIRED	RNA-Seq	ILLUMINA	Tumor	Wilms_tumor	NA	NA
SRR1274454	SRP012006	FALSE	PAIRED	RNA-Seq	ILLUMINA	Tumor	Wilms_tumor	NA	NA
SRR1274455	SRP012006	FALSE	PAIRED	RNA-Seq	ILLUMINA	Tumor	Wilms_tumor	NA	NA
SRR1274456	SRP012006	FALSE	PAIRED	RNA-Seq	ILLUMINA	Tumor	Wilms_tumor	NA	NA
SRR1274457	SRP012006	FALSE	PAIRED	RNA-Seq	ILLUMINA	Tumor	Wilms_tumor	NA	NA
SRR1274458	SRP012006	FALSE	PAIRED	RNA-Seq	ILLUMINA	Tumor	Wilms_tumor	NA	NA
SRR1274459	SRP012006	FALSE	PAIRED	RNA-Seq	ILLUMINA	Tumor	Wilms_tumor	NA	NA
SRR1274460	SRP012006	FALSE	PAIRED	RNA-Seq	ILLUMINA	Tumor	Wilms_tumor	NA	NA
SRR1274461	SRP012006	FALSE	PAIRED	RNA-Seq	ILLUMINA	Tumor	Wilms_tumor	NA	NA
SRR1274462	SRP012006	FALSE	PAIRED	RNA-Seq	ILLUMINA	Tumor	Wilms_tumor	NA	NA
SRR1274463	SRP012006	FALSE	PAIRED	RNA-Seq	ILLUMINA	Tumor	Wilms_tumor	NA	NA
SRR1274464	SRP012006	FALSE	PAIRED	RNA-Seq	ILLUMINA	Tumor	Wilms_tumor	NA	NA
SRR1274465	SRP012006	FALSE	PAIRED	RNA-Seq	ILLUMINA	Tumor	Wilms_tumor	NA	NA
SRR1274466	SRP012006	FALSE	PAIRED	RNA-Seq	ILLUMINA	Tumor	Wilms_tumor	NA	NA
SRR1274467	SRP012006	FALSE	PAIRED	RNA-Seq	ILLUMINA	Tumor	Wilms_tumor	NA	NA
SRR1274468	SRP012006	FALSE	PAIRED	RNA-Seq	ILLUMINA	Tumor	Wilms_tumor	NA	NA
SRR1274469	SRP012006	FALSE	PAIRED	RNA-Seq	ILLUMINA	Tumor	Wilms_tumor	NA	NA
SRR1274470	SRP012006	FALSE	PAIRED	RNA-Seq	ILLUMINA	Tumor	Wilms_tumor	NA	NA
SRR1274471	SRP012006	FALSE	PAIRED	RNA-Seq	ILLUMINA	Tumor	Wilms_tumor	NA	NA
SRR1274472	SRP012006	FALSE	PAIRED	RNA-Seq	ILLUMINA	Tumor	Wilms_tumor	NA	NA
SRR1274473	SRP012006	FALSE	PAIRED	RNA-Seq	ILLUMINA	Tumor	Wilms_tumor	NA	NA
SRR1274474	SRP012006	FALSE	PAIRED	RNA-Seq	ILLUMINA	Tumor	Wilms_tumor	NA	NA
SRR1274475	SRP012006	FALSE	PAIRED	RNA-Seq	ILLUMINA	Tumor	Wilms_tumor	NA	NA
SRR1274476	SRP012006	FALSE	PAIRED	RNA-Seq	ILLUMINA	Tumor	Wilms_tumor	NA	NA
SRR1274477	SRP012006	FALSE	PAIRED	RNA-Seq	ILLUMINA	Tumor	Wilms_tumor	NA	NA
SRR1274478	SRP012006	FALSE	PAIRED	RNA-Seq	ILLUMINA	Tumor	Wilms_tumor	NA	NA
SRR1274479	SRP012006	FALSE	PAIRED	RNA-Seq	ILLUMINA	Tumor	Wilms_tumor	NA	NA
SRR1274480	SRP012006	FALSE	PAIRED	RNA-Seq	ILLUMINA	Tumor	Wilms_tumor	NA	NA
SRR1274481	SRP012006	FALSE	PAIRED	RNA-Seq	ILLUMINA	Tumor	Wilms_tumor	NA	NA
SRR1274482	SRP012006	FALSE	PAIRED	RNA-Seq	ILLUMINA	Tumor	Wilms_tumor	NA	NA
SRR1274483	SRP012006	FALSE	PAIRED	RNA-Seq	ILLUMINA	Tumor	Wilms_tumor	NA	NA
SRR1274484	SRP012006	FALSE	PAIRED	RNA-Seq	ILLUMINA	Tumor	Wilms_tumor	NA	NA
SRR1274485	SRP012006	FALSE	PAIRED	RNA-Seq	ILLUMINA	Tumor	Wilms_tumor	NA	NA
SRR1274486	SRP012006	FALSE	PAIRED	RNA-Seq	ILLUMINA	Tumor	Wilms_tumor	NA	NA
SRR1285614	SRP012006	FALSE	PAIRED	RNA-Seq	ILLUMINA	Tumor	Wilms_tumor	NA	NA
SRR1285615	SRP012006	FALSE	PAIRED	RNA-Seq	ILLUMINA	Tumor	Wilms_tumor	NA	NA
SRR1285617	SRP012006	FALSE	PAIRED	RNA-Seq	ILLUMINA	Tumor	Wilms_tumor	NA	NA
SRR1285618	SRP012006	FALSE	PAIRED	RNA-Seq	ILLUMINA	Tumor	Wilms_tumor	NA	NA
SRR1285619	SRP012006	FALSE	PAIRED	RNA-Seq	ILLUMINA	Tumor	Wilms_tumor	NA	NA
SRR1285620	SRP012006	FALSE	PAIRED	RNA-Seq	ILLUMINA	Tumor	Wilms_tumor	NA	NA
SRR1285621	SRP012006	FALSE	PAIRED	RNA-Seq	ILLUMINA	Tumor	Wilms_tumor	NA	NA
SRR1285622	SRP012006	FALSE	PAIRED	RNA-Seq	ILLUMINA	Tumor	Wilms_tumor	NA	NA
SRR1285623	SRP012006	FALSE	PAIRED	RNA-Seq	ILLUMINA	Tumor	Wilms_tumor	NA	NA
SRR1285624	SRP012006	FALSE	PAIRED	RNA-Seq	ILLUMINA	Tumor	Wilms_tumor	NA	NA
SRR1285625	SRP012006	FALSE	PAIRED	RNA-Seq	ILLUMINA	Tumor	Wilms_tumor	NA	NA
SRR1285626	SRP012006	FALSE	PAIRED	RNA-Seq	ILLUMINA	Tumor	Wilms_tumor	NA	NA
SRR1285627	SRP012006	FALSE	PAIRED	RNA-Seq	ILLUMINA	Tumor	Wilms_tumor	NA	NA
SRR1285628	SRP012006	FALSE	PAIRED	RNA-Seq	ILLUMINA	Tumor	Wilms_tumor	NA	NA
SRR1285629	SRP012006	FALSE	PAIRED	RNA-Seq	ILLUMINA	Tumor	Wilms_tumor	NA	NA
SRR1285630	SRP012006	FALSE	PAIRED	RNA-Seq	ILLUMINA	Tumor	Wilms_tumor	NA	NA
SRR1285631	SRP012006	FALSE	PAIRED	RNA-Seq	ILLUMINA	Tumor	Wilms_tumor	NA	NA
SRR1285632	SRP012006	FALSE	PAIRED	RNA-Seq	ILLUMINA	Tumor	Wilms_tumor	NA	NA
SRR1285633	SRP012006	FALSE	PAIRED	RNA-Seq	ILLUMINA	Tumor	Wilms_tumor	NA	NA
SRR1285634	SRP012006	FALSE	PAIRED	RNA-Seq	ILLUMINA	Tumor	Wilms_tumor	NA	NA
SRR1285635	SRP012006	FALSE	PAIRED	RNA-Seq	ILLUMINA	Tumor	Wilms_tumor	NA	NA
SRR1285636	SRP012006	FALSE	PAIRED	RNA-Seq	ILLUMINA	Tumor	Wilms_tumor	NA	NA
SRR1285637	SRP012006	FALSE	PAIRED	RNA-Seq	ILLUMINA	Tumor	Wilms_tumor	NA	NA
SRR1285638	SRP012006	FALSE	PAIRED	RNA-Seq	ILLUMINA	Tumor	Wilms_tumor	NA	NA
SRR1285639	SRP012006	FALSE	PAIRED	RNA-Seq	ILLUMINA	Tumor	Wilms_tumor	NA	NA
SRR1285640	SRP012006	FALSE	PAIRED	RNA-Seq	ILLUMINA	Tumor	Wilms_tumor	NA	NA
SRR1285641	SRP012006	FALSE	PAIRED	RNA-Seq	ILLUMINA	Tumor	Wilms_tumor	NA	NA
SRR1285642	SRP012006	FALSE	PAIRED	RNA-Seq	ILLUMINA	Tumor	Wilms_tumor	NA	NA
SRR1285643	SRP012006	FALSE	PAIRED	RNA-Seq	ILLUMINA	Tumor	Wilms_tumor	NA	NA
SRR1285644	SRP012006	FALSE	PAIRED	RNA-Seq	ILLUMINA	Tumor	Wilms_tumor	NA	NA
SRR1285645	SRP012006	FALSE	PAIRED	RNA-Seq	ILLUMINA	Normal	Wilms_tumor	NA	NA
SRR1285646	SRP012006	FALSE	PAIRED	RNA-Seq	ILLUMINA	Tumor	Wilms_tumor	NA	NA
SRR1285647	SRP012006	FALSE	PAIRED	RNA-Seq	ILLUMINA	Tumor	Wilms_tumor	NA	NA
SRR1285648	SRP012006	FALSE	PAIRED	RNA-Seq	ILLUMINA	Tumor	Wilms_tumor	NA	NA
SRR1285649	SRP012006	FALSE	PAIRED	RNA-Seq	ILLUMINA	Tumor	Wilms_tumor	NA	NA
SRR1285650	SRP012006	FALSE	PAIRED	RNA-Seq	ILLUMINA	Normal	Wilms_tumor	NA	NA
SRR1285651	SRP012006	FALSE	PAIRED	RNA-Seq	ILLUMINA	Normal	Wilms_tumor	NA	NA
SRR1285652	SRP012006	FALSE	PAIRED	RNA-Seq	ILLUMINA	Tumor	Wilms_tumor	NA	NA
SRR1285653	SRP012006	FALSE	PAIRED	RNA-Seq	ILLUMINA	Normal	Wilms_tumor	NA	NA
SRR1285654	SRP012006	FALSE	PAIRED	RNA-Seq	ILLUMINA	Tumor	Wilms_tumor	NA	NA
SRR1285655	SRP012006	FALSE	PAIRED	RNA-Seq	ILLUMINA	Tumor	Wilms_tumor	NA	NA
SRR1285656	SRP012006	FALSE	PAIRED	RNA-Seq	ILLUMINA	Tumor	Wilms_tumor	NA	NA
SRR1285657	SRP012006	FALSE	PAIRED	RNA-Seq	ILLUMINA	Tumor	Wilms_tumor	NA	NA
SRR1285658	SRP012006	FALSE	PAIRED	RNA-Seq	ILLUMINA	Tumor	Wilms_tumor	NA	NA
SRR1285659	SRP012006	FALSE	PAIRED	RNA-Seq	ILLUMINA	Tumor	Wilms_tumor	NA	NA
SRR1285660	SRP012006	FALSE	PAIRED	RNA-Seq	ILLUMINA	Tumor	Wilms_tumor	NA	NA
SRR1285661	SRP012006	FALSE	PAIRED	RNA-Seq	ILLUMINA	Tumor	Wilms_tumor	NA	NA
SRR1285662	SRP012006	FALSE	PAIRED	RNA-Seq	ILLUMINA	Normal	Wilms_tumor	NA	NA
SRR1285663	SRP012006	FALSE	PAIRED	RNA-Seq	ILLUMINA	Tumor	Wilms_tumor	NA	NA
SRR1285664	SRP012006	FALSE	PAIRED	RNA-Seq	ILLUMINA	Tumor	Wilms_tumor	NA	NA
SRR1285665	SRP012006	FALSE	PAIRED	RNA-Seq	ILLUMINA	Tumor	Wilms_tumor	NA	NA
SRR1285666	SRP012006	FALSE	PAIRED	RNA-Seq	ILLUMINA	Tumor	Wilms_tumor	NA	NA
SRR1285667	SRP012006	FALSE	PAIRED	RNA-Seq	ILLUMINA	Tumor	Wilms_tumor	NA	NA
SRR1285668	SRP012006	FALSE	PAIRED	RNA-Seq	ILLUMINA	Tumor	Wilms_tumor	NA	NA
SRR1285669	SRP012006	FALSE	PAIRED	RNA-Seq	ILLUMINA	Tumor	Wilms_tumor	NA	NA
SRR1285670	SRP012006	FALSE	PAIRED	RNA-Seq	ILLUMINA	Tumor	Wilms_tumor	NA	NA
SRR1285671	SRP012006	FALSE	PAIRED	RNA-Seq	ILLUMINA	Tumor	Wilms_tumor	NA	NA
SRR1314940	SRP012682	TRUE	PAIRED	RNA-Seq	ILLUMINA	Normal	Cortex	Cortex	Cortex
SRR1317086	SRP012682	TRUE	PAIRED	RNA-Seq	ILLUMINA	Normal	Cortex	Cortex	Cortex
SRR1325483	SRP012682	TRUE	PAIRED	RNA-Seq	ILLUMINA	Normal	Cortex	Cortex	Cortex
SRR1328447	SRP012682	TRUE	PAIRED	RNA-Seq	ILLUMINA	Normal	Cortex	Cortex	Cortex
SRR1329154	SRP012682	TRUE	PAIRED	RNA-Seq	ILLUMINA	Normal	Cortex	Cortex	Cortex
SRR1329251	SRP012006	FALSE	PAIRED	RNA-Seq	ILLUMINA	Tumor	Wilms_tumor	NA	NA
SRR1329252	SRP012006	FALSE	PAIRED	RNA-Seq	ILLUMINA	Tumor	Wilms_tumor	NA	NA
SRR1329256	SRP012006	FALSE	PAIRED	RNA-Seq	ILLUMINA	Tumor	Wilms_tumor	NA	NA
SRR1329257	SRP012006	FALSE	PAIRED	RNA-Seq	ILLUMINA	Tumor	Wilms_tumor	NA	NA
SRR1340662	SRP012682	TRUE	PAIRED	RNA-Seq	ILLUMINA	Normal	Cortex	Cortex	Cortex
SRR1362263	SRP012682	TRUE	PAIRED	RNA-Seq	ILLUMINA	Normal	Cortex	Cortex	Cortex
SRR1377578	SRP012682	TRUE	PAIRED	RNA-Seq	ILLUMINA	Normal	Cortex	Cortex	Cortex
SRR1378484	SRP012005	FALSE	PAIRED	RNA-Seq	ILLUMINA	Normal	Rhabdoid_tumor	NA	NA
SRR1378485	SRP012005	FALSE	PAIRED	RNA-Seq	ILLUMINA	Normal	Rhabdoid_tumor	NA	NA
SRR1378486	SRP012005	FALSE	PAIRED	RNA-Seq	ILLUMINA	Normal	Rhabdoid_tumor	NA	NA
SRR1378487	SRP012005	FALSE	PAIRED	RNA-Seq	ILLUMINA	Normal	Rhabdoid_tumor	NA	NA
SRR1378488	SRP012005	FALSE	PAIRED	RNA-Seq	ILLUMINA	Normal	Rhabdoid_tumor	NA	NA
SRR1378489	SRP012005	FALSE	PAIRED	RNA-Seq	ILLUMINA	Normal	Rhabdoid_tumor	NA	NA
SRR1380931	SRP012682	TRUE	PAIRED	RNA-Seq	ILLUMINA	Normal	Cortex	Cortex	Cortex
SRR139171	SRP006043	FALSE	SINGLE	RNA-Seq	ABI_SOLID	Normal	Unknown	NA	NA
SRR139172	SRP006043	FALSE	SINGLE	RNA-Seq	ABI_SOLID	Normal	Unknown	NA	NA
SRR139173	SRP006043	FALSE	SINGLE	RNA-Seq	ABI_SOLID	Normal	Unknown	NA	NA
SRR139174	SRP006043	FALSE	SINGLE	RNA-Seq	ABI_SOLID	Normal	Unknown	NA	NA
SRR139175	SRP006043	FALSE	SINGLE	RNA-Seq	ABI_SOLID	Normal	Unknown	NA	NA
SRR139176	SRP006043	FALSE	SINGLE	RNA-Seq	ABI_SOLID	Normal	Unknown	NA	NA
SRR1396700	SRP012682	TRUE	PAIRED	RNA-Seq	ILLUMINA	Normal	Cortex	Cortex	Cortex
SRR1416516	SRP012682	FALSE	PAIRED	RNA-Seq	ILLUMINA	Normal	Cortex	NA	NA
SRR1420649	SRP012682	TRUE	PAIRED	RNA-Seq	ILLUMINA	Normal	Cortex	Cortex	Cortex
SRR1432650	SRP012682	TRUE	PAIRED	RNA-Seq	ILLUMINA	Normal	Cortex	Cortex	Cortex
SRR1433066	SRP012682	TRUE	PAIRED	RNA-Seq	ILLUMINA	Normal	Cortex	Cortex	Cortex
SRR1435730	SRP012682	TRUE	PAIRED	RNA-Seq	ILLUMINA	Normal	Cortex	Cortex	Cortex
SRR1437274	SRP012682	TRUE	PAIRED	RNA-Seq	ILLUMINA	Normal	Cortex	Cortex	Cortex
SRR1442708	SRP012682	TRUE	PAIRED	RNA-Seq	ILLUMINA	Normal	Cortex	Cortex	Cortex
SRR1443092	SRP012682	TRUE	PAIRED	RNA-Seq	ILLUMINA	Normal	Cortex	Cortex	Cortex
SRR1445835	SRP012682	TRUE	PAIRED	RNA-Seq	ILLUMINA	Normal	Cortex	Cortex	Cortex
SRR1447631	SRP012682	TRUE	PAIRED	RNA-Seq	ILLUMINA	Normal	Cortex	Cortex	Cortex
SRR1452888	SRP012682	TRUE	PAIRED	RNA-Seq	ILLUMINA	Normal	Cortex	Cortex	Cortex
SRR1456711	SRP012682	TRUE	PAIRED	RNA-Seq	ILLUMINA	Normal	Cortex	Cortex	Cortex
SRR1465871	SRP012682	TRUE	PAIRED	RNA-Seq	ILLUMINA	Normal	Cortex	Cortex	Cortex
SRR1468426	SRP012682	TRUE	PAIRED	RNA-Seq	ILLUMINA	Normal	Cortex	Cortex	Cortex
SRR1469746	SRP012682	TRUE	PAIRED	RNA-Seq	ILLUMINA	Normal	Cortex	Cortex	Cortex
SRR1486080	SRP012682	TRUE	PAIRED	RNA-Seq	ILLUMINA	Normal	Cortex	Cortex	Cortex
SRR1490658	SRP012682	TRUE	PAIRED	RNA-Seq	ILLUMINA	Normal	Cortex	Cortex	Cortex
SRR1500261	SRP012682	TRUE	PAIRED	RNA-Seq	ILLUMINA	Normal	Cortex	Cortex	Cortex
SRR1506025	SRP044042	FALSE	PAIRED	RNA-Seq	ILLUMINA	Tumor	Tumor	NA	NA
SRR1506026	SRP044042	FALSE	PAIRED	RNA-Seq	ILLUMINA	Tumor	Tumor	NA	NA
SRR1506027	SRP044042	FALSE	PAIRED	RNA-Seq	ILLUMINA	Tumor	Tumor	NA	NA
SRR1506028	SRP044042	FALSE	PAIRED	RNA-Seq	ILLUMINA	Tumor	Tumor	NA	NA
SRR1506029	SRP044042	FALSE	PAIRED	RNA-Seq	ILLUMINA	Tumor	Tumor	NA	NA
SRR1506030	SRP044042	FALSE	PAIRED	RNA-Seq	ILLUMINA	Tumor	Tumor	NA	NA
SRR1506031	SRP044042	FALSE	PAIRED	RNA-Seq	ILLUMINA	Tumor	Tumor	NA	NA
SRR1506032	SRP044042	FALSE	PAIRED	RNA-Seq	ILLUMINA	Tumor	Tumor	NA	NA
SRR1506033	SRP044042	FALSE	PAIRED	RNA-Seq	ILLUMINA	Tumor	Tumor	NA	NA
SRR1506034	SRP044042	FALSE	PAIRED	RNA-Seq	ILLUMINA	Tumor	Tumor	NA	NA
SRR1506035	SRP044042	FALSE	PAIRED	RNA-Seq	ILLUMINA	Tumor	Tumor	NA	NA
SRR1506036	SRP044042	FALSE	PAIRED	RNA-Seq	ILLUMINA	Tumor	Tumor	NA	NA
SRR1506037	SRP044042	FALSE	PAIRED	RNA-Seq	ILLUMINA	Tumor	Tumor	NA	NA
SRR1506038	SRP044042	FALSE	PAIRED	RNA-Seq	ILLUMINA	Tumor	Tumor	NA	NA
SRR1506039	SRP044042	FALSE	PAIRED	RNA-Seq	ILLUMINA	Tumor	Tumor	NA	NA
SRR1506040	SRP044042	FALSE	PAIRED	RNA-Seq	ILLUMINA	Tumor	Tumor	NA	NA
SRR1506041	SRP044042	FALSE	PAIRED	RNA-Seq	ILLUMINA	Tumor	Tumor	NA	NA
SRR1506042	SRP044042	FALSE	PAIRED	RNA-Seq	ILLUMINA	Tumor	Tumor	NA	NA
SRR1506043	SRP044042	FALSE	PAIRED	RNA-Seq	ILLUMINA	Tumor	Tumor	NA	NA
SRR1506044	SRP044042	FALSE	PAIRED	RNA-Seq	ILLUMINA	Tumor	Tumor	NA	NA
SRR1506045	SRP044042	FALSE	PAIRED	RNA-Seq	ILLUMINA	Tumor	Tumor	NA	NA
SRR1506046	SRP044042	FALSE	PAIRED	RNA-Seq	ILLUMINA	Tumor	Tumor	NA	NA
SRR1506047	SRP044042	FALSE	PAIRED	RNA-Seq	ILLUMINA	Tumor	Tumor	NA	NA
SRR1506048	SRP044042	FALSE	PAIRED	RNA-Seq	ILLUMINA	Tumor	Tumor	NA	NA
SRR1528686	SRP044937	FALSE	SINGLE	OTHER	ILLUMINA	Normal	Kidney_undefined	NA	NA
SRR1528687	SRP044937	FALSE	SINGLE	OTHER	ILLUMINA	Normal	Kidney_undefined	NA	NA
SRR1528688	SRP044937	FALSE	SINGLE	OTHER	ILLUMINA	Normal	Kidney_undefined	NA	NA
SRR1528689	SRP044937	FALSE	SINGLE	OTHER	ILLUMINA	Normal	Kidney_undefined	NA	NA
SRR1528690	SRP044937	FALSE	SINGLE	OTHER	ILLUMINA	Tumor	Tumor	NA	NA
SRR1528691	SRP044937	FALSE	SINGLE	OTHER	ILLUMINA	Tumor	Tumor	NA	NA
SRR1528692	SRP044937	FALSE	SINGLE	OTHER	ILLUMINA	Tumor	Tumor	NA	NA
SRR1528693	SRP044937	FALSE	SINGLE	OTHER	ILLUMINA	Tumor	Tumor	NA	NA
SRR1528694	SRP044937	FALSE	SINGLE	OTHER	ILLUMINA	Tumor	Tumor	NA	NA
SRR1528695	SRP044937	FALSE	SINGLE	OTHER	ILLUMINA	Tumor	Tumor	NA	NA
SRR1528696	SRP044937	FALSE	SINGLE	OTHER	ILLUMINA	Tumor	Tumor	NA	NA
SRR1528697	SRP044937	FALSE	SINGLE	OTHER	ILLUMINA	Tumor	Tumor	NA	NA
SRR1536710	SRP045276	TRUE	SINGLE	RNA-Seq	ILLUMINA	Normal	Kidney_undefined	Kidney_undefined	Kidney_undefined
SRR1536711	SRP045276	TRUE	SINGLE	RNA-Seq	ILLUMINA	Normal	Kidney_undefined	Kidney_undefined	Kidney_undefined
SRR1576144	SRP047192	FALSE	PAIRED	RNA-Seq	ILLUMINA	Normal	Kidney_undefined	NA	NA
SRR1576145	SRP047192	FALSE	PAIRED	RNA-Seq	ILLUMINA	Normal	Kidney_undefined	NA	NA
SRR1576172	SRP047192	FALSE	PAIRED	RNA-Seq	ILLUMINA	Normal	Kidney_undefined	NA	NA
SRR1712453	SRP012001	FALSE	PAIRED	RNA-Seq	ILLUMINA	Tumor	CCSK_tumor	NA	NA
SRR1712454	SRP012001	FALSE	PAIRED	RNA-Seq	ILLUMINA	Tumor	CCSK_tumor	NA	NA
SRR1712455	SRP012001	FALSE	PAIRED	RNA-Seq	ILLUMINA	Tumor	CCSK_tumor	NA	NA
SRR1712456	SRP012001	FALSE	PAIRED	RNA-Seq	ILLUMINA	Tumor	CCSK_tumor	NA	NA
SRR1712457	SRP012001	FALSE	PAIRED	RNA-Seq	ILLUMINA	Tumor	CCSK_tumor	NA	NA
SRR1712458	SRP012001	FALSE	PAIRED	RNA-Seq	ILLUMINA	Tumor	CCSK_tumor	NA	NA
SRR1712459	SRP012001	FALSE	PAIRED	RNA-Seq	ILLUMINA	Tumor	CCSK_tumor	NA	NA
SRR1712460	SRP012001	FALSE	PAIRED	RNA-Seq	ILLUMINA	Tumor	CCSK_tumor	NA	NA
SRR1712461	SRP012001	FALSE	PAIRED	RNA-Seq	ILLUMINA	Tumor	CCSK_tumor	NA	NA
SRR1712462	SRP012001	FALSE	PAIRED	RNA-Seq	ILLUMINA	Tumor	CCSK_tumor	NA	NA
SRR1712463	SRP012001	FALSE	PAIRED	RNA-Seq	ILLUMINA	Tumor	CCSK_tumor	NA	NA
SRR1712464	SRP012001	FALSE	PAIRED	RNA-Seq	ILLUMINA	Tumor	CCSK_tumor	NA	NA
SRR1712465	SRP012001	FALSE	PAIRED	RNA-Seq	ILLUMINA	Tumor	CCSK_tumor	NA	NA
SRR1721298	SRP051249	FALSE	PAIRED	RNA-Seq	ILLUMINA	Fetal	Unknown	NA	NA
SRR1721299	SRP051249	FALSE	PAIRED	RNA-Seq	ILLUMINA	Fetal	Unknown	NA	NA
SRR1721300	SRP051249	FALSE	PAIRED	RNA-Seq	ILLUMINA	Fetal	Unknown	NA	NA
SRR1727543	SRP051401	FALSE	SINGLE	RNA-Seq	ILLUMINA	Cell_line	RCC	NA	NA
SRR1727544	SRP051401	FALSE	SINGLE	RNA-Seq	ILLUMINA	Cell_line	RCC	NA	NA
SRR1727545	SRP051401	FALSE	SINGLE	RNA-Seq	ILLUMINA	Cell_line	RCC	NA	NA
SRR1727546	SRP051401	FALSE	SINGLE	RNA-Seq	ILLUMINA	Cell_line	RCC	NA	NA
SRR1727547	SRP051401	FALSE	SINGLE	RNA-Seq	ILLUMINA	Cell_line	RCC	NA	NA
SRR1727548	SRP051401	FALSE	SINGLE	RNA-Seq	ILLUMINA	Cell_line	RCC	NA	NA
SRR1727549	SRP051401	FALSE	SINGLE	RNA-Seq	ILLUMINA	Cancer_line	RCC	NA	NA
SRR1727550	SRP051401	FALSE	SINGLE	RNA-Seq	ILLUMINA	Cancer_line	RCC	NA	NA
SRR1727551	SRP051401	FALSE	SINGLE	RNA-Seq	ILLUMINA	Cancer_line	RCC	NA	NA
SRR1727552	SRP051401	FALSE	SINGLE	RNA-Seq	ILLUMINA	Cancer_line	RCC	NA	NA
SRR1727553	SRP051401	FALSE	SINGLE	RNA-Seq	ILLUMINA	Cancer_line	RCC	NA	NA
SRR1727554	SRP051401	FALSE	SINGLE	RNA-Seq	ILLUMINA	Cancer_line	RCC	NA	NA
SRR1732326	SRP051485	TRUE	PAIRED	RNA-Seq	ILLUMINA	Tumor	RCC	RCC	RCC_primary_cellLine
SRR1732327	SRP051485	TRUE	PAIRED	RNA-Seq	ILLUMINA	Tumor	RCC	RCC	RCC_primary_cellLine
SRR1732328	SRP051485	TRUE	PAIRED	RNA-Seq	ILLUMINA	Tumor	RCC	RCC	RCC_primary_cellLine
SRR1732329	SRP051485	TRUE	PAIRED	RNA-Seq	ILLUMINA	Tumor	RCC	RCC	RCC_primary_cellLine
SRR1732330	SRP051485	TRUE	PAIRED	RNA-Seq	ILLUMINA	Tumor	RCC	RCC	RCC_primary_cellLine
SRR1732331	SRP051485	FALSE	PAIRED	RNA-Seq	ILLUMINA	Tumor	RCC	NA	NA
SRR1732332	SRP051485	TRUE	PAIRED	RNA-Seq	ILLUMINA	Tumor	RCC	RCC	RCC_primary_cellLine
SRR1732333	SRP051485	TRUE	PAIRED	RNA-Seq	ILLUMINA	Tumor	RCC	RCC	RCC_primary_cellLine
SRR1732334	SRP051485	FALSE	PAIRED	RNA-Seq	ILLUMINA	Tumor	RCC	NA	NA
SRR1732335	SRP051485	FALSE	PAIRED	RNA-Seq	ILLUMINA	Tumor	RCC	NA	NA
SRR1732336	SRP051485	TRUE	PAIRED	RNA-Seq	ILLUMINA	Tumor	RCC	RCC	RCC_primary_cellLine
SRR1732337	SRP051485	TRUE	PAIRED	RNA-Seq	ILLUMINA	Tumor	RCC	RCC	RCC_primary_cellLine
SRR1732338	SRP051485	FALSE	PAIRED	RNA-Seq	ILLUMINA	Tumor	RCC	NA	NA
SRR1732339	SRP051485	FALSE	PAIRED	RNA-Seq	ILLUMINA	Tumor	RCC	NA	NA
SRR1732340	SRP051485	TRUE	PAIRED	RNA-Seq	ILLUMINA	Tumor	RCC	RCC	RCC_primary_cellLine
SRR1732341	SRP051485	TRUE	PAIRED	RNA-Seq	ILLUMINA	Tumor	RCC	RCC	RCC_primary_cellLine
SRR1732342	SRP051485	TRUE	PAIRED	RNA-Seq	ILLUMINA	Tumor	RCC	RCC	RCC_primary_cellLine
SRR1732343	SRP051485	TRUE	PAIRED	RNA-Seq	ILLUMINA	Tumor	RCC	RCC	RCC_primary_cellLine
SRR1732344	SRP051485	TRUE	PAIRED	RNA-Seq	ILLUMINA	Tumor	RCC	RCC	RCC_primary_cellLine
SRR1732345	SRP051485	FALSE	PAIRED	RNA-Seq	ILLUMINA	Tumor	RCC	NA	NA
SRR1732346	SRP051485	FALSE	PAIRED	RNA-Seq	ILLUMINA	Tumor	RCC	NA	NA
SRR1784861	SRP012006	FALSE	PAIRED	RNA-Seq	ILLUMINA	Tumor	Wilms_tumor	NA	NA
SRR1784862	SRP012006	FALSE	PAIRED	RNA-Seq	ILLUMINA	Tumor	Wilms_tumor	NA	NA
SRR1784863	SRP012006	FALSE	PAIRED	RNA-Seq	ILLUMINA	Tumor	Wilms_tumor	NA	NA
SRR1784864	SRP012006	FALSE	PAIRED	RNA-Seq	ILLUMINA	Tumor	Wilms_tumor	NA	NA
SRR1784865	SRP012006	FALSE	PAIRED	RNA-Seq	ILLUMINA	Tumor	Wilms_tumor	NA	NA
SRR1784866	SRP012006	FALSE	PAIRED	RNA-Seq	ILLUMINA	Tumor	Wilms_tumor	NA	NA
SRR1784867	SRP012006	FALSE	PAIRED	RNA-Seq	ILLUMINA	Tumor	Wilms_tumor	NA	NA
SRR1784868	SRP012006	FALSE	PAIRED	RNA-Seq	ILLUMINA	Tumor	Wilms_tumor	NA	NA
SRR1784869	SRP012006	FALSE	PAIRED	RNA-Seq	ILLUMINA	Tumor	Wilms_tumor	NA	NA
SRR1796937	SRP012006	FALSE	PAIRED	RNA-Seq	ILLUMINA	Tumor	Wilms_tumor	NA	NA
SRR1796938	SRP012006	FALSE	PAIRED	RNA-Seq	ILLUMINA	Tumor	Wilms_tumor	NA	NA
SRR1796939	SRP012006	FALSE	PAIRED	RNA-Seq	ILLUMINA	Tumor	Wilms_tumor	NA	NA
SRR1796940	SRP012006	FALSE	PAIRED	RNA-Seq	ILLUMINA	Tumor	Wilms_tumor	NA	NA
SRR1796941	SRP012006	FALSE	PAIRED	RNA-Seq	ILLUMINA	Tumor	Wilms_tumor	NA	NA
SRR1796942	SRP012006	FALSE	PAIRED	RNA-Seq	ILLUMINA	Tumor	Wilms_tumor	NA	NA
SRR1796943	SRP012006	FALSE	PAIRED	RNA-Seq	ILLUMINA	Tumor	Wilms_tumor	NA	NA
SRR1796944	SRP012006	FALSE	PAIRED	RNA-Seq	ILLUMINA	Tumor	Wilms_tumor	NA	NA
SRR1796946	SRP012006	FALSE	PAIRED	RNA-Seq	ILLUMINA	Tumor	Wilms_tumor	NA	NA
SRR1796948	SRP012006	FALSE	PAIRED	RNA-Seq	ILLUMINA	Tumor	Wilms_tumor	NA	NA
SRR1796949	SRP012006	FALSE	PAIRED	RNA-Seq	ILLUMINA	Tumor	Wilms_tumor	NA	NA
SRR1796950	SRP012006	FALSE	PAIRED	RNA-Seq	ILLUMINA	Tumor	Wilms_tumor	NA	NA
SRR1796951	SRP012006	FALSE	PAIRED	RNA-Seq	ILLUMINA	Tumor	Wilms_tumor	NA	NA
SRR1796952	SRP012006	FALSE	PAIRED	RNA-Seq	ILLUMINA	Tumor	Wilms_tumor	NA	NA
SRR1796953	SRP012006	FALSE	PAIRED	RNA-Seq	ILLUMINA	Tumor	Wilms_tumor	NA	NA
SRR1796954	SRP012006	FALSE	PAIRED	RNA-Seq	ILLUMINA	Tumor	Wilms_tumor	NA	NA
SRR1796955	SRP012006	FALSE	PAIRED	RNA-Seq	ILLUMINA	Tumor	Wilms_tumor	NA	NA
SRR1796956	SRP012006	FALSE	PAIRED	RNA-Seq	ILLUMINA	Tumor	Wilms_tumor	NA	NA
SRR1796957	SRP012006	FALSE	PAIRED	RNA-Seq	ILLUMINA	Tumor	Wilms_tumor	NA	NA
SRR1796958	SRP012006	FALSE	PAIRED	RNA-Seq	ILLUMINA	Tumor	Wilms_tumor	NA	NA
SRR1796959	SRP012006	FALSE	PAIRED	RNA-Seq	ILLUMINA	Tumor	Wilms_tumor	NA	NA
SRR1796960	SRP012006	FALSE	PAIRED	RNA-Seq	ILLUMINA	Tumor	Wilms_tumor	NA	NA
SRR1796961	SRP012006	FALSE	PAIRED	RNA-Seq	ILLUMINA	Tumor	Wilms_tumor	NA	NA
SRR1796962	SRP012006	FALSE	PAIRED	RNA-Seq	ILLUMINA	Tumor	Wilms_tumor	NA	NA
SRR1796963	SRP012006	FALSE	PAIRED	RNA-Seq	ILLUMINA	Tumor	Wilms_tumor	NA	NA
SRR1796965	SRP012006	FALSE	PAIRED	RNA-Seq	ILLUMINA	Tumor	Wilms_tumor	NA	NA
SRR1796966	SRP012006	FALSE	PAIRED	RNA-Seq	ILLUMINA	Tumor	Wilms_tumor	NA	NA
SRR1796967	SRP012006	FALSE	PAIRED	RNA-Seq	ILLUMINA	Tumor	Wilms_tumor	NA	NA
SRR1796968	SRP012006	FALSE	PAIRED	RNA-Seq	ILLUMINA	Tumor	Wilms_tumor	NA	NA
SRR1796969	SRP012006	FALSE	PAIRED	RNA-Seq	ILLUMINA	Tumor	Wilms_tumor	NA	NA
SRR1796970	SRP012006	FALSE	PAIRED	RNA-Seq	ILLUMINA	Tumor	Wilms_tumor	NA	NA
SRR1796971	SRP012006	FALSE	PAIRED	RNA-Seq	ILLUMINA	Tumor	Wilms_tumor	NA	NA
SRR1796972	SRP012006	FALSE	PAIRED	RNA-Seq	ILLUMINA	Tumor	Wilms_tumor	NA	NA
SRR1796974	SRP012006	FALSE	PAIRED	RNA-Seq	ILLUMINA	Tumor	Wilms_tumor	NA	NA
SRR1796975	SRP012006	FALSE	PAIRED	RNA-Seq	ILLUMINA	Tumor	Wilms_tumor	NA	NA
SRR1796976	SRP012006	FALSE	PAIRED	RNA-Seq	ILLUMINA	Tumor	Wilms_tumor	NA	NA
SRR1796977	SRP012006	FALSE	PAIRED	RNA-Seq	ILLUMINA	Tumor	Wilms_tumor	NA	NA
SRR1796978	SRP012006	FALSE	PAIRED	RNA-Seq	ILLUMINA	Tumor	Wilms_tumor	NA	NA
SRR1796979	SRP012006	FALSE	PAIRED	RNA-Seq	ILLUMINA	Tumor	Wilms_tumor	NA	NA
SRR1796980	SRP012006	FALSE	PAIRED	RNA-Seq	ILLUMINA	Tumor	Wilms_tumor	NA	NA
SRR1796981	SRP012006	FALSE	PAIRED	RNA-Seq	ILLUMINA	Tumor	Wilms_tumor	NA	NA
SRR1796982	SRP012006	FALSE	PAIRED	RNA-Seq	ILLUMINA	Tumor	Wilms_tumor	NA	NA
SRR1796983	SRP012006	FALSE	PAIRED	RNA-Seq	ILLUMINA	Tumor	Wilms_tumor	NA	NA
SRR1796984	SRP012006	FALSE	PAIRED	RNA-Seq	ILLUMINA	Tumor	Wilms_tumor	NA	NA
SRR1796985	SRP012006	FALSE	PAIRED	RNA-Seq	ILLUMINA	Tumor	Wilms_tumor	NA	NA
SRR1796987	SRP012006	FALSE	PAIRED	RNA-Seq	ILLUMINA	Tumor	Wilms_tumor	NA	NA
SRR1796988	SRP012006	FALSE	PAIRED	RNA-Seq	ILLUMINA	Tumor	Wilms_tumor	NA	NA
SRR1796989	SRP012006	FALSE	PAIRED	RNA-Seq	ILLUMINA	Tumor	Wilms_tumor	NA	NA
SRR1796990	SRP012006	FALSE	PAIRED	RNA-Seq	ILLUMINA	Tumor	Wilms_tumor	NA	NA
SRR1796991	SRP012006	FALSE	PAIRED	RNA-Seq	ILLUMINA	Tumor	Wilms_tumor	NA	NA
SRR1796992	SRP012006	FALSE	PAIRED	RNA-Seq	ILLUMINA	Tumor	Wilms_tumor	NA	NA
SRR1796993	SRP012006	FALSE	PAIRED	RNA-Seq	ILLUMINA	Tumor	Wilms_tumor	NA	NA
SRR1796994	SRP012006	FALSE	PAIRED	RNA-Seq	ILLUMINA	Tumor	Wilms_tumor	NA	NA
SRR1796995	SRP012006	FALSE	PAIRED	RNA-Seq	ILLUMINA	Tumor	Wilms_tumor	NA	NA
SRR1796996	SRP012006	FALSE	PAIRED	RNA-Seq	ILLUMINA	Tumor	Wilms_tumor	NA	NA
SRR1796997	SRP012006	FALSE	PAIRED	RNA-Seq	ILLUMINA	Tumor	Wilms_tumor	NA	NA
SRR1796998	SRP012006	FALSE	PAIRED	RNA-Seq	ILLUMINA	Tumor	Wilms_tumor	NA	NA
SRR1796999	SRP012006	FALSE	PAIRED	RNA-Seq	ILLUMINA	Tumor	Wilms_tumor	NA	NA
SRR1797000	SRP012006	FALSE	PAIRED	RNA-Seq	ILLUMINA	Tumor	Wilms_tumor	NA	NA
SRR1797001	SRP012006	FALSE	PAIRED	RNA-Seq	ILLUMINA	Tumor	Wilms_tumor	NA	NA
SRR1797002	SRP012006	FALSE	PAIRED	RNA-Seq	ILLUMINA	Tumor	Wilms_tumor	NA	NA
SRR1797003	SRP012006	FALSE	PAIRED	RNA-Seq	ILLUMINA	Tumor	Wilms_tumor	NA	NA
SRR1797004	SRP012006	FALSE	PAIRED	RNA-Seq	ILLUMINA	Tumor	Wilms_tumor	NA	NA
SRR1797005	SRP012006	FALSE	PAIRED	RNA-Seq	ILLUMINA	Tumor	Wilms_tumor	NA	NA
SRR1797006	SRP012006	FALSE	PAIRED	RNA-Seq	ILLUMINA	Tumor	Wilms_tumor	NA	NA
SRR1797007	SRP012006	FALSE	PAIRED	RNA-Seq	ILLUMINA	Tumor	Wilms_tumor	NA	NA
SRR1797008	SRP012006	FALSE	PAIRED	RNA-Seq	ILLUMINA	Tumor	Wilms_tumor	NA	NA
SRR1797009	SRP012006	FALSE	PAIRED	RNA-Seq	ILLUMINA	Tumor	Wilms_tumor	NA	NA
SRR1797010	SRP012006	FALSE	PAIRED	RNA-Seq	ILLUMINA	Tumor	Wilms_tumor	NA	NA
SRR1797011	SRP012006	FALSE	PAIRED	RNA-Seq	ILLUMINA	Tumor	Wilms_tumor	NA	NA
SRR1797012	SRP012006	FALSE	PAIRED	RNA-Seq	ILLUMINA	Tumor	Wilms_tumor	NA	NA
SRR1797013	SRP012006	FALSE	PAIRED	RNA-Seq	ILLUMINA	Tumor	Wilms_tumor	NA	NA
SRR1797014	SRP012006	FALSE	PAIRED	RNA-Seq	ILLUMINA	Tumor	Wilms_tumor	NA	NA
SRR1797015	SRP012006	FALSE	PAIRED	RNA-Seq	ILLUMINA	Tumor	Wilms_tumor	NA	NA
SRR1797016	SRP012006	FALSE	PAIRED	RNA-Seq	ILLUMINA	Tumor	Wilms_tumor	NA	NA
SRR1797017	SRP012006	FALSE	PAIRED	RNA-Seq	ILLUMINA	Tumor	Wilms_tumor	NA	NA
SRR1797018	SRP012006	FALSE	PAIRED	RNA-Seq	ILLUMINA	Tumor	Wilms_tumor	NA	NA
SRR1797019	SRP012006	FALSE	PAIRED	RNA-Seq	ILLUMINA	Tumor	Wilms_tumor	NA	NA
SRR1797020	SRP012006	FALSE	PAIRED	RNA-Seq	ILLUMINA	Tumor	Wilms_tumor	NA	NA
SRR1797021	SRP012006	FALSE	PAIRED	RNA-Seq	ILLUMINA	Tumor	Wilms_tumor	NA	NA
SRR1797022	SRP012006	FALSE	PAIRED	RNA-Seq	ILLUMINA	Tumor	Wilms_tumor	NA	NA
SRR1797023	SRP012006	FALSE	PAIRED	RNA-Seq	ILLUMINA	Tumor	Wilms_tumor	NA	NA
SRR1797024	SRP012006	FALSE	PAIRED	RNA-Seq	ILLUMINA	Tumor	Wilms_tumor	NA	NA
SRR1797025	SRP012006	FALSE	PAIRED	RNA-Seq	ILLUMINA	Tumor	Wilms_tumor	NA	NA
SRR1797026	SRP012006	FALSE	PAIRED	RNA-Seq	ILLUMINA	Tumor	Wilms_tumor	NA	NA
SRR1797028	SRP012006	FALSE	PAIRED	RNA-Seq	ILLUMINA	Tumor	Wilms_tumor	NA	NA
SRR1797030	SRP012006	FALSE	PAIRED	RNA-Seq	ILLUMINA	Tumor	Wilms_tumor	NA	NA
SRR1797031	SRP012006	FALSE	PAIRED	RNA-Seq	ILLUMINA	Tumor	Wilms_tumor	NA	NA
SRR1797032	SRP012006	FALSE	PAIRED	RNA-Seq	ILLUMINA	Tumor	Wilms_tumor	NA	NA
SRR1797033	SRP012006	FALSE	PAIRED	RNA-Seq	ILLUMINA	Tumor	Wilms_tumor	NA	NA
SRR1797034	SRP012006	FALSE	PAIRED	RNA-Seq	ILLUMINA	Tumor	Wilms_tumor	NA	NA
SRR1797035	SRP012006	FALSE	PAIRED	RNA-Seq	ILLUMINA	Tumor	Wilms_tumor	NA	NA
SRR1797036	SRP012006	FALSE	PAIRED	RNA-Seq	ILLUMINA	Tumor	Wilms_tumor	NA	NA
SRR1797037	SRP012006	FALSE	PAIRED	RNA-Seq	ILLUMINA	Tumor	Wilms_tumor	NA	NA
SRR1797038	SRP012006	FALSE	PAIRED	RNA-Seq	ILLUMINA	Tumor	Wilms_tumor	NA	NA
SRR1797039	SRP012006	FALSE	PAIRED	RNA-Seq	ILLUMINA	Tumor	Wilms_tumor	NA	NA
SRR1797040	SRP012006	FALSE	PAIRED	RNA-Seq	ILLUMINA	Tumor	Wilms_tumor	NA	NA
SRR1797041	SRP012006	FALSE	PAIRED	RNA-Seq	ILLUMINA	Tumor	Wilms_tumor	NA	NA
SRR1797042	SRP012006	FALSE	PAIRED	RNA-Seq	ILLUMINA	Tumor	Wilms_tumor	NA	NA
SRR1797043	SRP012006	FALSE	PAIRED	RNA-Seq	ILLUMINA	Tumor	Wilms_tumor	NA	NA
SRR1797044	SRP012006	FALSE	PAIRED	RNA-Seq	ILLUMINA	Tumor	Wilms_tumor	NA	NA
SRR1797045	SRP012006	FALSE	PAIRED	RNA-Seq	ILLUMINA	Tumor	Wilms_tumor	NA	NA
SRR1797046	SRP012006	FALSE	PAIRED	RNA-Seq	ILLUMINA	Tumor	Wilms_tumor	NA	NA
SRR1797047	SRP012006	FALSE	PAIRED	RNA-Seq	ILLUMINA	Tumor	Wilms_tumor	NA	NA
SRR1797048	SRP012006	FALSE	PAIRED	RNA-Seq	ILLUMINA	Tumor	Wilms_tumor	NA	NA
SRR1797049	SRP012006	FALSE	PAIRED	RNA-Seq	ILLUMINA	Tumor	Wilms_tumor	NA	NA
SRR1797050	SRP012006	FALSE	PAIRED	RNA-Seq	ILLUMINA	Tumor	Wilms_tumor	NA	NA
SRR1797051	SRP012006	FALSE	PAIRED	RNA-Seq	ILLUMINA	Tumor	Wilms_tumor	NA	NA
SRR1797052	SRP012006	FALSE	PAIRED	RNA-Seq	ILLUMINA	Tumor	Wilms_tumor	NA	NA
SRR1797053	SRP012006	FALSE	PAIRED	RNA-Seq	ILLUMINA	Tumor	Wilms_tumor	NA	NA
SRR1797054	SRP012006	FALSE	PAIRED	RNA-Seq	ILLUMINA	Tumor	Wilms_tumor	NA	NA
SRR1797055	SRP012006	FALSE	PAIRED	RNA-Seq	ILLUMINA	Tumor	Wilms_tumor	NA	NA
SRR1797056	SRP012006	FALSE	PAIRED	RNA-Seq	ILLUMINA	Tumor	Wilms_tumor	NA	NA
SRR1797057	SRP012006	FALSE	PAIRED	RNA-Seq	ILLUMINA	Tumor	Wilms_tumor	NA	NA
SRR1797058	SRP012006	FALSE	PAIRED	RNA-Seq	ILLUMINA	Tumor	Wilms_tumor	NA	NA
SRR1797059	SRP012006	FALSE	PAIRED	RNA-Seq	ILLUMINA	Tumor	Wilms_tumor	NA	NA
SRR1797060	SRP012006	FALSE	PAIRED	RNA-Seq	ILLUMINA	Tumor	Wilms_tumor	NA	NA
SRR1797061	SRP012006	FALSE	PAIRED	RNA-Seq	ILLUMINA	Tumor	Wilms_tumor	NA	NA
SRR1797062	SRP012006	FALSE	PAIRED	RNA-Seq	ILLUMINA	Tumor	Wilms_tumor	NA	NA
SRR1799038	SRP012005	FALSE	PAIRED	RNA-Seq	ILLUMINA	Tumor	Rhabdoid_tumor	NA	NA
SRR1799040	SRP012005	FALSE	PAIRED	RNA-Seq	ILLUMINA	Tumor	Rhabdoid_tumor	NA	NA
SRR1799041	SRP012005	FALSE	PAIRED	RNA-Seq	ILLUMINA	Tumor	Rhabdoid_tumor	NA	NA
SRR1799042	SRP012005	FALSE	PAIRED	RNA-Seq	ILLUMINA	Normal	Rhabdoid_tumor	NA	NA
SRR1799043	SRP012005	FALSE	PAIRED	RNA-Seq	ILLUMINA	Normal	Rhabdoid_tumor	NA	NA
SRR1799044	SRP012005	FALSE	PAIRED	RNA-Seq	ILLUMINA	Tumor	Rhabdoid_tumor	NA	NA
SRR1799047	SRP012005	FALSE	PAIRED	RNA-Seq	ILLUMINA	Tumor	Rhabdoid_tumor	NA	NA
SRR1799048	SRP012005	FALSE	PAIRED	RNA-Seq	ILLUMINA	Tumor	Rhabdoid_tumor	NA	NA
SRR1799049	SRP012005	FALSE	PAIRED	RNA-Seq	ILLUMINA	Tumor	Rhabdoid_tumor	NA	NA
SRR1799051	SRP012005	FALSE	PAIRED	RNA-Seq	ILLUMINA	Tumor	Rhabdoid_tumor	NA	NA
SRR1799052	SRP012005	FALSE	PAIRED	RNA-Seq	ILLUMINA	Normal	Rhabdoid_tumor	NA	NA
SRR1799053	SRP012005	FALSE	PAIRED	RNA-Seq	ILLUMINA	Tumor	Rhabdoid_tumor	NA	NA
SRR1799054	SRP012005	FALSE	PAIRED	RNA-Seq	ILLUMINA	Tumor	Rhabdoid_tumor	NA	NA
SRR1799055	SRP012005	FALSE	PAIRED	RNA-Seq	ILLUMINA	Tumor	Rhabdoid_tumor	NA	NA
SRR1799056	SRP012005	FALSE	PAIRED	RNA-Seq	ILLUMINA	Normal	Rhabdoid_tumor	NA	NA
SRR1799057	SRP012005	FALSE	PAIRED	RNA-Seq	ILLUMINA	Tumor	Rhabdoid_tumor	NA	NA
SRR1799058	SRP012005	FALSE	PAIRED	RNA-Seq	ILLUMINA	Tumor	Rhabdoid_tumor	NA	NA
SRR1799059	SRP012005	FALSE	PAIRED	RNA-Seq	ILLUMINA	Tumor	Rhabdoid_tumor	NA	NA
SRR1799060	SRP012005	FALSE	PAIRED	RNA-Seq	ILLUMINA	Tumor	Rhabdoid_tumor	NA	NA
SRR1799061	SRP012005	FALSE	PAIRED	RNA-Seq	ILLUMINA	Tumor	Rhabdoid_tumor	NA	NA
SRR1799062	SRP012005	FALSE	PAIRED	RNA-Seq	ILLUMINA	Tumor	Rhabdoid_tumor	NA	NA
SRR1799063	SRP012005	FALSE	PAIRED	RNA-Seq	ILLUMINA	Tumor	Rhabdoid_tumor	NA	NA
SRR1799065	SRP012005	FALSE	PAIRED	RNA-Seq	ILLUMINA	Normal	Rhabdoid_tumor	NA	NA
SRR1799066	SRP012005	FALSE	PAIRED	RNA-Seq	ILLUMINA	Tumor	Rhabdoid_tumor	NA	NA
SRR1799067	SRP012005	FALSE	PAIRED	RNA-Seq	ILLUMINA	Tumor	Rhabdoid_tumor	NA	NA
SRR1799068	SRP012005	FALSE	PAIRED	RNA-Seq	ILLUMINA	Tumor	Rhabdoid_tumor	NA	NA
SRR1799069	SRP012005	FALSE	PAIRED	RNA-Seq	ILLUMINA	Tumor	Rhabdoid_tumor	NA	NA
SRR1799070	SRP012005	FALSE	PAIRED	RNA-Seq	ILLUMINA	Tumor	Rhabdoid_tumor	NA	NA
SRR1799072	SRP012005	FALSE	PAIRED	RNA-Seq	ILLUMINA	Tumor	Rhabdoid_tumor	NA	NA
SRR1799073	SRP012005	FALSE	PAIRED	RNA-Seq	ILLUMINA	Tumor	Rhabdoid_tumor	NA	NA
SRR1799074	SRP012005	FALSE	PAIRED	RNA-Seq	ILLUMINA	Tumor	Rhabdoid_tumor	NA	NA
SRR1799075	SRP012005	FALSE	PAIRED	RNA-Seq	ILLUMINA	Tumor	Rhabdoid_tumor	NA	NA
SRR1799076	SRP012005	FALSE	PAIRED	RNA-Seq	ILLUMINA	Tumor	Rhabdoid_tumor	NA	NA
SRR1799077	SRP012005	FALSE	PAIRED	RNA-Seq	ILLUMINA	Tumor	Rhabdoid_tumor	NA	NA
SRR1799079	SRP012005	FALSE	PAIRED	RNA-Seq	ILLUMINA	Tumor	Rhabdoid_tumor	NA	NA
SRR1799080	SRP012005	FALSE	PAIRED	RNA-Seq	ILLUMINA	Tumor	Rhabdoid_tumor	NA	NA
SRR1799081	SRP012005	FALSE	PAIRED	RNA-Seq	ILLUMINA	Tumor	Rhabdoid_tumor	NA	NA
SRR1799082	SRP012005	FALSE	PAIRED	RNA-Seq	ILLUMINA	Normal	Rhabdoid_tumor	NA	NA
SRR1799083	SRP012005	FALSE	PAIRED	RNA-Seq	ILLUMINA	Tumor	Rhabdoid_tumor	NA	NA
SRR1799084	SRP012005	FALSE	PAIRED	RNA-Seq	ILLUMINA	Tumor	Rhabdoid_tumor	NA	NA
SRR1799085	SRP012005	FALSE	PAIRED	RNA-Seq	ILLUMINA	Tumor	Rhabdoid_tumor	NA	NA
SRR1799086	SRP012005	FALSE	PAIRED	RNA-Seq	ILLUMINA	Tumor	Rhabdoid_tumor	NA	NA
SRR1810803	SRP012006	FALSE	PAIRED	RNA-Seq	ILLUMINA	Tumor	Wilms_tumor	NA	NA
SRR1810804	SRP012006	FALSE	PAIRED	RNA-Seq	ILLUMINA	Tumor	Wilms_tumor	NA	NA
SRR1821985	SRP012005	FALSE	PAIRED	RNA-Seq	ILLUMINA	Tumor	Rhabdoid_tumor	NA	NA
SRR182381	SRP006382	FALSE	SINGLE	FL-cDNA	HELICOS	Tumor	Unknown	NA	NA
SRR182382	SRP006382	FALSE	SINGLE	FL-cDNA	HELICOS	Tumor	Unknown	NA	NA
SRR182396	SRP006382	FALSE	SINGLE	FL-cDNA	HELICOS	Tumor	Unknown	NA	NA
SRR1915437	SRP056153	TRUE	PAIRED	RNA-Seq	ILLUMINA	Cancer_line	RCC	RCC	RCC_primary_cellLine
SRR1915438	SRP056153	TRUE	PAIRED	RNA-Seq	ILLUMINA	Cancer_line	RCC	RCC	RCC_primary_cellLine
SRR1951620	SRP056840	FALSE	SINGLE	RNA-Seq	ILLUMINA	Pathology	Unknown	NA	NA
SRR1951621	SRP056840	FALSE	SINGLE	RNA-Seq	ILLUMINA	Pathology	Unknown	NA	NA
SRR1951622	SRP056840	FALSE	SINGLE	RNA-Seq	ILLUMINA	Pathology	Unknown	NA	NA
SRR1951623	SRP056840	FALSE	SINGLE	RNA-Seq	ILLUMINA	Pathology	Unknown	NA	NA
SRR1951624	SRP056840	FALSE	SINGLE	RNA-Seq	ILLUMINA	Pathology	Unknown	NA	NA
SRR1951625	SRP056840	FALSE	SINGLE	RNA-Seq	ILLUMINA	Pathology	Unknown	NA	NA
SRR1951626	SRP056840	FALSE	SINGLE	RNA-Seq	ILLUMINA	Pathology	Unknown	NA	NA
SRR1951627	SRP056840	FALSE	SINGLE	RNA-Seq	ILLUMINA	Pathology	Unknown	NA	NA
SRR1951628	SRP056840	FALSE	SINGLE	RNA-Seq	ILLUMINA	Pathology	Unknown	NA	NA
SRR1951629	SRP056840	FALSE	SINGLE	RNA-Seq	ILLUMINA	Pathology	Unknown	NA	NA
SRR1951630	SRP056840	FALSE	SINGLE	RNA-Seq	ILLUMINA	Pathology	Unknown	NA	NA
SRR1951631	SRP056840	FALSE	SINGLE	RNA-Seq	ILLUMINA	Pathology	Unknown	NA	NA
SRR1951632	SRP056840	FALSE	SINGLE	RNA-Seq	ILLUMINA	Pathology	Unknown	NA	NA
SRR1951633	SRP056840	FALSE	SINGLE	RNA-Seq	ILLUMINA	Pathology	Unknown	NA	NA
SRR1951634	SRP056840	FALSE	SINGLE	RNA-Seq	ILLUMINA	Pathology	Unknown	NA	NA
SRR1951635	SRP056840	FALSE	SINGLE	RNA-Seq	ILLUMINA	Pathology	Unknown	NA	NA
SRR1951636	SRP056840	FALSE	SINGLE	RNA-Seq	ILLUMINA	Pathology	Unknown	NA	NA
SRR1951637	SRP056840	FALSE	SINGLE	RNA-Seq	ILLUMINA	Pathology	Unknown	NA	NA
SRR1951638	SRP056840	FALSE	SINGLE	RNA-Seq	ILLUMINA	Pathology	Unknown	NA	NA
SRR1951639	SRP056840	FALSE	SINGLE	RNA-Seq	ILLUMINA	Pathology	Unknown	NA	NA
SRR1951640	SRP056840	FALSE	SINGLE	RNA-Seq	ILLUMINA	Pathology	Unknown	NA	NA
SRR1951641	SRP056840	FALSE	SINGLE	RNA-Seq	ILLUMINA	Pathology	Unknown	NA	NA
SRR1951642	SRP056840	FALSE	SINGLE	RNA-Seq	ILLUMINA	Pathology	Unknown	NA	NA
SRR1951643	SRP056840	FALSE	SINGLE	RNA-Seq	ILLUMINA	Pathology	Unknown	NA	NA
SRR1951644	SRP056840	FALSE	SINGLE	RNA-Seq	ILLUMINA	Pathology	Unknown	NA	NA
SRR1951645	SRP056840	FALSE	SINGLE	RNA-Seq	ILLUMINA	Pathology	Unknown	NA	NA
SRR1951646	SRP056840	FALSE	SINGLE	RNA-Seq	ILLUMINA	Pathology	Unknown	NA	NA
SRR1951647	SRP056840	FALSE	SINGLE	RNA-Seq	ILLUMINA	Pathology	Unknown	NA	NA
SRR1951648	SRP056840	FALSE	SINGLE	RNA-Seq	ILLUMINA	Pathology	Unknown	NA	NA
SRR1951649	SRP056840	FALSE	SINGLE	RNA-Seq	ILLUMINA	Pathology	Unknown	NA	NA
SRR1951650	SRP056840	FALSE	SINGLE	RNA-Seq	ILLUMINA	Pathology	Unknown	NA	NA
SRR1951651	SRP056840	FALSE	SINGLE	RNA-Seq	ILLUMINA	Pathology	Unknown	NA	NA
SRR1951652	SRP056840	FALSE	SINGLE	RNA-Seq	ILLUMINA	Pathology	Unknown	NA	NA
SRR1951653	SRP056840	FALSE	SINGLE	RNA-Seq	ILLUMINA	Pathology	Unknown	NA	NA
SRR1951654	SRP056840	FALSE	SINGLE	RNA-Seq	ILLUMINA	Pathology	Unknown	NA	NA
SRR1951655	SRP056840	FALSE	SINGLE	RNA-Seq	ILLUMINA	Pathology	Unknown	NA	NA
SRR1951656	SRP056840	FALSE	SINGLE	RNA-Seq	ILLUMINA	Pathology	Unknown	NA	NA
SRR1951657	SRP056840	FALSE	SINGLE	RNA-Seq	ILLUMINA	Pathology	Unknown	NA	NA
SRR1951658	SRP056840	FALSE	SINGLE	RNA-Seq	ILLUMINA	Pathology	Unknown	NA	NA
SRR1951659	SRP056840	FALSE	SINGLE	RNA-Seq	ILLUMINA	Pathology	Unknown	NA	NA
SRR1951660	SRP056840	FALSE	SINGLE	RNA-Seq	ILLUMINA	Pathology	Unknown	NA	NA
SRR1951661	SRP056840	FALSE	SINGLE	RNA-Seq	ILLUMINA	Pathology	Unknown	NA	NA
SRR1951662	SRP056840	FALSE	SINGLE	RNA-Seq	ILLUMINA	Pathology	Unknown	NA	NA
SRR1951663	SRP056840	FALSE	SINGLE	RNA-Seq	ILLUMINA	Pathology	Unknown	NA	NA
SRR1951664	SRP056840	FALSE	SINGLE	RNA-Seq	ILLUMINA	Pathology	Unknown	NA	NA
SRR1951665	SRP056840	FALSE	SINGLE	RNA-Seq	ILLUMINA	Pathology	Unknown	NA	NA
SRR1951666	SRP056840	FALSE	SINGLE	RNA-Seq	ILLUMINA	Pathology	Unknown	NA	NA
SRR1951667	SRP056840	FALSE	SINGLE	RNA-Seq	ILLUMINA	Pathology	Unknown	NA	NA
SRR1951668	SRP056840	FALSE	SINGLE	RNA-Seq	ILLUMINA	Pathology	Unknown	NA	NA
SRR1951669	SRP056840	FALSE	SINGLE	RNA-Seq	ILLUMINA	Pathology	Unknown	NA	NA
SRR1951670	SRP056840	FALSE	SINGLE	RNA-Seq	ILLUMINA	Pathology	Unknown	NA	NA
SRR1951671	SRP056840	FALSE	SINGLE	RNA-Seq	ILLUMINA	Pathology	Unknown	NA	NA
SRR1951672	SRP056840	FALSE	SINGLE	RNA-Seq	ILLUMINA	Pathology	Unknown	NA	NA
SRR1951673	SRP056840	FALSE	SINGLE	RNA-Seq	ILLUMINA	Pathology	Unknown	NA	NA
SRR1951674	SRP056840	FALSE	SINGLE	RNA-Seq	ILLUMINA	Pathology	Unknown	NA	NA
SRR1951675	SRP056840	FALSE	SINGLE	RNA-Seq	ILLUMINA	Pathology	Unknown	NA	NA
SRR1951676	SRP056840	FALSE	SINGLE	RNA-Seq	ILLUMINA	Pathology	Unknown	NA	NA
SRR1951677	SRP056840	FALSE	SINGLE	RNA-Seq	ILLUMINA	Pathology	Unknown	NA	NA
SRR1951678	SRP056840	FALSE	SINGLE	RNA-Seq	ILLUMINA	Pathology	Unknown	NA	NA
SRR1951679	SRP056840	FALSE	SINGLE	RNA-Seq	ILLUMINA	Pathology	Unknown	NA	NA
SRR1951680	SRP056840	FALSE	SINGLE	RNA-Seq	ILLUMINA	Pathology	Unknown	NA	NA
SRR1951681	SRP056840	FALSE	SINGLE	RNA-Seq	ILLUMINA	Pathology	Unknown	NA	NA
SRR1951682	SRP056840	FALSE	SINGLE	RNA-Seq	ILLUMINA	Pathology	Unknown	NA	NA
SRR1951683	SRP056840	FALSE	SINGLE	RNA-Seq	ILLUMINA	Pathology	Unknown	NA	NA
SRR1951684	SRP056840	FALSE	SINGLE	RNA-Seq	ILLUMINA	Pathology	Unknown	NA	NA
SRR1951685	SRP056840	FALSE	SINGLE	RNA-Seq	ILLUMINA	Pathology	Unknown	NA	NA
SRR1951686	SRP056840	FALSE	SINGLE	RNA-Seq	ILLUMINA	Pathology	Unknown	NA	NA
SRR1951687	SRP056840	FALSE	SINGLE	RNA-Seq	ILLUMINA	Pathology	Unknown	NA	NA
SRR1951688	SRP056840	FALSE	SINGLE	RNA-Seq	ILLUMINA	Pathology	Unknown	NA	NA
SRR1951689	SRP056840	FALSE	SINGLE	RNA-Seq	ILLUMINA	Pathology	Unknown	NA	NA
SRR1951690	SRP056840	FALSE	SINGLE	RNA-Seq	ILLUMINA	Pathology	Unknown	NA	NA
SRR1951691	SRP056840	FALSE	SINGLE	RNA-Seq	ILLUMINA	Pathology	Unknown	NA	NA
SRR1951692	SRP056840	FALSE	SINGLE	RNA-Seq	ILLUMINA	Pathology	Unknown	NA	NA
SRR1951693	SRP056840	FALSE	SINGLE	RNA-Seq	ILLUMINA	Pathology	Unknown	NA	NA
SRR1951694	SRP056840	FALSE	SINGLE	RNA-Seq	ILLUMINA	Pathology	Unknown	NA	NA
SRR1951695	SRP056840	FALSE	SINGLE	RNA-Seq	ILLUMINA	Pathology	Unknown	NA	NA
SRR1951696	SRP056840	FALSE	SINGLE	RNA-Seq	ILLUMINA	Pathology	Unknown	NA	NA
SRR1951697	SRP056840	FALSE	SINGLE	RNA-Seq	ILLUMINA	Pathology	Unknown	NA	NA
SRR1951698	SRP056840	FALSE	SINGLE	RNA-Seq	ILLUMINA	Pathology	Unknown	NA	NA
SRR1951699	SRP056840	FALSE	SINGLE	RNA-Seq	ILLUMINA	Pathology	Unknown	NA	NA
SRR1951700	SRP056840	FALSE	SINGLE	RNA-Seq	ILLUMINA	Pathology	Unknown	NA	NA
SRR1951701	SRP056840	FALSE	SINGLE	RNA-Seq	ILLUMINA	Pathology	Unknown	NA	NA
SRR1951702	SRP056840	FALSE	SINGLE	RNA-Seq	ILLUMINA	Pathology	Unknown	NA	NA
SRR1951703	SRP056840	FALSE	SINGLE	RNA-Seq	ILLUMINA	Pathology	Unknown	NA	NA
SRR1951704	SRP056840	FALSE	SINGLE	RNA-Seq	ILLUMINA	Pathology	Unknown	NA	NA
SRR1951705	SRP056840	FALSE	SINGLE	RNA-Seq	ILLUMINA	Pathology	Unknown	NA	NA
SRR1951706	SRP056840	FALSE	SINGLE	RNA-Seq	ILLUMINA	Pathology	Unknown	NA	NA
SRR1951707	SRP056840	FALSE	SINGLE	RNA-Seq	ILLUMINA	Pathology	Unknown	NA	NA
SRR1951708	SRP056840	FALSE	SINGLE	RNA-Seq	ILLUMINA	Pathology	Unknown	NA	NA
SRR1951709	SRP056840	FALSE	SINGLE	RNA-Seq	ILLUMINA	Pathology	Unknown	NA	NA
SRR1951710	SRP056840	FALSE	SINGLE	RNA-Seq	ILLUMINA	Pathology	Unknown	NA	NA
SRR1951711	SRP056840	FALSE	SINGLE	RNA-Seq	ILLUMINA	Pathology	Unknown	NA	NA
SRR1951712	SRP056840	FALSE	SINGLE	RNA-Seq	ILLUMINA	Pathology	Unknown	NA	NA
SRR1951713	SRP056840	FALSE	SINGLE	RNA-Seq	ILLUMINA	Pathology	Unknown	NA	NA
SRR1951714	SRP056840	FALSE	SINGLE	RNA-Seq	ILLUMINA	Pathology	Unknown	NA	NA
SRR1951715	SRP056840	FALSE	SINGLE	RNA-Seq	ILLUMINA	Pathology	Unknown	NA	NA
SRR1951716	SRP056840	FALSE	SINGLE	RNA-Seq	ILLUMINA	Pathology	Unknown	NA	NA
SRR1951717	SRP056840	FALSE	SINGLE	RNA-Seq	ILLUMINA	Pathology	Unknown	NA	NA
SRR1951718	SRP056840	FALSE	SINGLE	RNA-Seq	ILLUMINA	Pathology	Unknown	NA	NA
SRR1951719	SRP056840	FALSE	SINGLE	RNA-Seq	ILLUMINA	Pathology	Unknown	NA	NA
SRR1951720	SRP056840	FALSE	SINGLE	RNA-Seq	ILLUMINA	Pathology	Unknown	NA	NA
SRR1951721	SRP056840	FALSE	SINGLE	RNA-Seq	ILLUMINA	Pathology	Unknown	NA	NA
SRR1951722	SRP056840	FALSE	SINGLE	RNA-Seq	ILLUMINA	Pathology	Unknown	NA	NA
SRR1951723	SRP056840	FALSE	SINGLE	RNA-Seq	ILLUMINA	Pathology	Unknown	NA	NA
SRR1951724	SRP056840	FALSE	SINGLE	RNA-Seq	ILLUMINA	Pathology	Unknown	NA	NA
SRR1951725	SRP056840	FALSE	SINGLE	RNA-Seq	ILLUMINA	Pathology	Unknown	NA	NA
SRR1951726	SRP056840	FALSE	SINGLE	RNA-Seq	ILLUMINA	Pathology	Unknown	NA	NA
SRR1951727	SRP056840	FALSE	SINGLE	RNA-Seq	ILLUMINA	Pathology	Unknown	NA	NA
SRR1951728	SRP056840	FALSE	SINGLE	RNA-Seq	ILLUMINA	Pathology	Unknown	NA	NA
SRR1951729	SRP056840	FALSE	SINGLE	RNA-Seq	ILLUMINA	Pathology	Unknown	NA	NA
SRR1951730	SRP056840	FALSE	SINGLE	RNA-Seq	ILLUMINA	Pathology	Unknown	NA	NA
SRR1951731	SRP056840	FALSE	SINGLE	RNA-Seq	ILLUMINA	Pathology	Unknown	NA	NA
SRR1951732	SRP056840	FALSE	SINGLE	RNA-Seq	ILLUMINA	Pathology	Unknown	NA	NA
SRR1951733	SRP056840	FALSE	SINGLE	RNA-Seq	ILLUMINA	Pathology	Unknown	NA	NA
SRR1951734	SRP056840	FALSE	SINGLE	RNA-Seq	ILLUMINA	Pathology	Unknown	NA	NA
SRR1951735	SRP056840	FALSE	SINGLE	RNA-Seq	ILLUMINA	Pathology	Unknown	NA	NA
SRR1951736	SRP056840	FALSE	SINGLE	RNA-Seq	ILLUMINA	Pathology	Unknown	NA	NA
SRR1951737	SRP056840	FALSE	SINGLE	RNA-Seq	ILLUMINA	Pathology	Unknown	NA	NA
SRR1951738	SRP056840	FALSE	SINGLE	RNA-Seq	ILLUMINA	Pathology	Unknown	NA	NA
SRR1951739	SRP056840	FALSE	SINGLE	RNA-Seq	ILLUMINA	Pathology	Unknown	NA	NA
SRR1951740	SRP056840	FALSE	SINGLE	RNA-Seq	ILLUMINA	Pathology	Unknown	NA	NA
SRR1951741	SRP056840	FALSE	SINGLE	RNA-Seq	ILLUMINA	Pathology	Unknown	NA	NA
SRR1951742	SRP056840	FALSE	SINGLE	RNA-Seq	ILLUMINA	Pathology	Unknown	NA	NA
SRR1951743	SRP056840	FALSE	SINGLE	RNA-Seq	ILLUMINA	Pathology	Unknown	NA	NA
SRR1951744	SRP056840	FALSE	SINGLE	RNA-Seq	ILLUMINA	Pathology	Unknown	NA	NA
SRR1951745	SRP056840	FALSE	SINGLE	RNA-Seq	ILLUMINA	Pathology	Unknown	NA	NA
SRR1951746	SRP056840	FALSE	SINGLE	RNA-Seq	ILLUMINA	Pathology	Unknown	NA	NA
SRR1951747	SRP056840	FALSE	SINGLE	RNA-Seq	ILLUMINA	Pathology	Unknown	NA	NA
SRR1951748	SRP056840	FALSE	SINGLE	RNA-Seq	ILLUMINA	Pathology	Unknown	NA	NA
SRR1951749	SRP056840	FALSE	SINGLE	RNA-Seq	ILLUMINA	Pathology	Unknown	NA	NA
SRR1951750	SRP056840	FALSE	SINGLE	RNA-Seq	ILLUMINA	Pathology	Unknown	NA	NA
SRR1951751	SRP056840	FALSE	SINGLE	RNA-Seq	ILLUMINA	Pathology	Unknown	NA	NA
SRR1951752	SRP056840	FALSE	SINGLE	RNA-Seq	ILLUMINA	Pathology	Unknown	NA	NA
SRR1957192	SRP056969	FALSE	PAIRED	RNA-Seq	ILLUMINA	Normal	Kidney_undefined	NA	NA
SRR2014239	SRP058036	FALSE	PAIRED	RNA-Seq	ILLUMINA	Normal	Kidney_undefined	NA	NA
SRR2014240	SRP058036	FALSE	PAIRED	RNA-Seq	ILLUMINA	Normal	Kidney_undefined	NA	NA
SRR2039196	SRP058667	FALSE	PAIRED	RNA-Seq	ILLUMINA	Normal	Kidney_undefined	NA	NA
SRR2039197	SRP058667	FALSE	PAIRED	RNA-Seq	ILLUMINA	Normal	Kidney_undefined	NA	NA
SRR2039198	SRP058667	FALSE	PAIRED	RNA-Seq	ILLUMINA	Normal	Kidney_undefined	NA	NA
SRR2039440	SRP012005	FALSE	SINGLE	miRNA-Seq	ILLUMINA	Tumor	Rhabdoid_tumor	NA	NA
SRR2039441	SRP012005	FALSE	SINGLE	miRNA-Seq	ILLUMINA	Tumor	Rhabdoid_tumor	NA	NA
SRR2039442	SRP012005	FALSE	SINGLE	miRNA-Seq	ILLUMINA	Tumor	Rhabdoid_tumor	NA	NA
SRR2039443	SRP012005	FALSE	SINGLE	miRNA-Seq	ILLUMINA	Tumor	Rhabdoid_tumor	NA	NA
SRR2039444	SRP012005	FALSE	SINGLE	miRNA-Seq	ILLUMINA	Tumor	Rhabdoid_tumor	NA	NA
SRR2039445	SRP012005	FALSE	SINGLE	miRNA-Seq	ILLUMINA	Tumor	Rhabdoid_tumor	NA	NA
SRR2039446	SRP012005	FALSE	SINGLE	miRNA-Seq	ILLUMINA	Tumor	Rhabdoid_tumor	NA	NA
SRR2039447	SRP012005	FALSE	SINGLE	miRNA-Seq	ILLUMINA	Tumor	Rhabdoid_tumor	NA	NA
SRR2039448	SRP012005	FALSE	SINGLE	miRNA-Seq	ILLUMINA	Tumor	Rhabdoid_tumor	NA	NA
SRR2039449	SRP012005	FALSE	SINGLE	miRNA-Seq	ILLUMINA	Tumor	Rhabdoid_tumor	NA	NA
SRR2039450	SRP012005	FALSE	SINGLE	miRNA-Seq	ILLUMINA	Tumor	Rhabdoid_tumor	NA	NA
SRR2039451	SRP012005	FALSE	SINGLE	miRNA-Seq	ILLUMINA	Tumor	Rhabdoid_tumor	NA	NA
SRR2039452	SRP012005	FALSE	SINGLE	miRNA-Seq	ILLUMINA	Tumor	Rhabdoid_tumor	NA	NA
SRR2039453	SRP012005	FALSE	SINGLE	miRNA-Seq	ILLUMINA	Tumor	Rhabdoid_tumor	NA	NA
SRR2039454	SRP012005	FALSE	SINGLE	miRNA-Seq	ILLUMINA	Tumor	Rhabdoid_tumor	NA	NA
SRR2039455	SRP012005	FALSE	SINGLE	miRNA-Seq	ILLUMINA	Tumor	Rhabdoid_tumor	NA	NA
SRR2039456	SRP012005	FALSE	SINGLE	miRNA-Seq	ILLUMINA	Tumor	Rhabdoid_tumor	NA	NA
SRR2039457	SRP012005	FALSE	SINGLE	miRNA-Seq	ILLUMINA	Tumor	Rhabdoid_tumor	NA	NA
SRR2039458	SRP012005	FALSE	SINGLE	miRNA-Seq	ILLUMINA	Tumor	Rhabdoid_tumor	NA	NA
SRR2039459	SRP012005	FALSE	SINGLE	miRNA-Seq	ILLUMINA	Tumor	Rhabdoid_tumor	NA	NA
SRR2039460	SRP012005	FALSE	SINGLE	miRNA-Seq	ILLUMINA	Tumor	Rhabdoid_tumor	NA	NA
SRR2039461	SRP012005	FALSE	SINGLE	miRNA-Seq	ILLUMINA	Tumor	Rhabdoid_tumor	NA	NA
SRR2039462	SRP012005	FALSE	SINGLE	miRNA-Seq	ILLUMINA	Tumor	Rhabdoid_tumor	NA	NA
SRR2039463	SRP012005	FALSE	SINGLE	miRNA-Seq	ILLUMINA	Tumor	Rhabdoid_tumor	NA	NA
SRR2039464	SRP012005	FALSE	SINGLE	miRNA-Seq	ILLUMINA	Tumor	Rhabdoid_tumor	NA	NA
SRR2039465	SRP012005	FALSE	SINGLE	miRNA-Seq	ILLUMINA	Tumor	Rhabdoid_tumor	NA	NA
SRR2042832	SRP012005	FALSE	PAIRED	RNA-Seq	ILLUMINA	Tumor	Rhabdoid_tumor	NA	NA
SRR2042833	SRP012005	FALSE	PAIRED	RNA-Seq	ILLUMINA	Tumor	Rhabdoid_tumor	NA	NA
SRR2042834	SRP012005	FALSE	PAIRED	RNA-Seq	ILLUMINA	Tumor	Rhabdoid_tumor	NA	NA
SRR2042835	SRP012005	FALSE	PAIRED	RNA-Seq	ILLUMINA	Tumor	Rhabdoid_tumor	NA	NA
SRR2042836	SRP012005	FALSE	PAIRED	RNA-Seq	ILLUMINA	Tumor	Rhabdoid_tumor	NA	NA
SRR2042837	SRP012005	FALSE	PAIRED	RNA-Seq	ILLUMINA	Tumor	Rhabdoid_tumor	NA	NA
SRR2042838	SRP012005	FALSE	PAIRED	RNA-Seq	ILLUMINA	Tumor	Rhabdoid_tumor	NA	NA
SRR2042839	SRP012005	FALSE	PAIRED	RNA-Seq	ILLUMINA	Tumor	Rhabdoid_tumor	NA	NA
SRR2042840	SRP012005	FALSE	PAIRED	RNA-Seq	ILLUMINA	Tumor	Rhabdoid_tumor	NA	NA
SRR2042841	SRP012005	FALSE	PAIRED	RNA-Seq	ILLUMINA	Tumor	Rhabdoid_tumor	NA	NA
SRR2042842	SRP012005	FALSE	PAIRED	RNA-Seq	ILLUMINA	Tumor	Rhabdoid_tumor	NA	NA
SRR2042843	SRP012005	FALSE	PAIRED	RNA-Seq	ILLUMINA	Tumor	Rhabdoid_tumor	NA	NA
SRR2042844	SRP012005	FALSE	PAIRED	RNA-Seq	ILLUMINA	Tumor	Rhabdoid_tumor	NA	NA
SRR2042845	SRP012005	FALSE	PAIRED	RNA-Seq	ILLUMINA	Tumor	Rhabdoid_tumor	NA	NA
SRR2042846	SRP012005	FALSE	PAIRED	RNA-Seq	ILLUMINA	Tumor	Rhabdoid_tumor	NA	NA
SRR2042847	SRP012005	FALSE	PAIRED	RNA-Seq	ILLUMINA	Tumor	Rhabdoid_tumor	NA	NA
SRR2042848	SRP012005	FALSE	PAIRED	RNA-Seq	ILLUMINA	Tumor	Rhabdoid_tumor	NA	NA
SRR2042849	SRP012005	FALSE	PAIRED	RNA-Seq	ILLUMINA	Tumor	Rhabdoid_tumor	NA	NA
SRR2042850	SRP012005	FALSE	PAIRED	RNA-Seq	ILLUMINA	Tumor	Rhabdoid_tumor	NA	NA
SRR2042851	SRP012005	FALSE	PAIRED	RNA-Seq	ILLUMINA	Tumor	Rhabdoid_tumor	NA	NA
SRR2042852	SRP012005	FALSE	PAIRED	RNA-Seq	ILLUMINA	Tumor	Rhabdoid_tumor	NA	NA
SRR2042853	SRP012005	FALSE	PAIRED	RNA-Seq	ILLUMINA	Tumor	Rhabdoid_tumor	NA	NA
SRR2042854	SRP012005	FALSE	PAIRED	RNA-Seq	ILLUMINA	Tumor	Rhabdoid_tumor	NA	NA
SRR2042855	SRP012005	FALSE	PAIRED	RNA-Seq	ILLUMINA	Tumor	Rhabdoid_tumor	NA	NA
SRR2042856	SRP012005	FALSE	PAIRED	RNA-Seq	ILLUMINA	Tumor	Rhabdoid_tumor	NA	NA
SRR2042857	SRP012005	FALSE	PAIRED	RNA-Seq	ILLUMINA	Tumor	Rhabdoid_tumor	NA	NA
SRR2042858	SRP012005	FALSE	PAIRED	RNA-Seq	ILLUMINA	Tumor	Rhabdoid_tumor	NA	NA
SRR2042859	SRP012005	FALSE	PAIRED	RNA-Seq	ILLUMINA	Tumor	Rhabdoid_tumor	NA	NA
SRR2042860	SRP012005	FALSE	PAIRED	RNA-Seq	ILLUMINA	Tumor	Rhabdoid_tumor	NA	NA
SRR2042861	SRP012005	FALSE	PAIRED	RNA-Seq	ILLUMINA	Tumor	Rhabdoid_tumor	NA	NA
SRR2042862	SRP012005	FALSE	PAIRED	RNA-Seq	ILLUMINA	Tumor	Rhabdoid_tumor	NA	NA
SRR2042863	SRP012005	FALSE	PAIRED	RNA-Seq	ILLUMINA	Tumor	Rhabdoid_tumor	NA	NA
SRR2044245	SRP058844	FALSE	SINGLE	ncRNA-Seq	ILLUMINA	Tumor	RCC	NA	NA
SRR2044246	SRP058844	FALSE	SINGLE	ncRNA-Seq	ILLUMINA	Tumor	RCC	NA	NA
SRR2044247	SRP058844	FALSE	SINGLE	ncRNA-Seq	ILLUMINA	Tumor	RCC	NA	NA
SRR2044248	SRP058844	FALSE	SINGLE	ncRNA-Seq	ILLUMINA	Tumor	RCC	NA	NA
SRR2044249	SRP058844	FALSE	SINGLE	ncRNA-Seq	ILLUMINA	Tumor	RCC	NA	NA
SRR2044250	SRP058844	FALSE	SINGLE	ncRNA-Seq	ILLUMINA	Tumor	RCC	NA	NA
SRR2044251	SRP058844	FALSE	SINGLE	ncRNA-Seq	ILLUMINA	Tumor	RCC	NA	NA
SRR2044252	SRP058844	FALSE	SINGLE	ncRNA-Seq	ILLUMINA	Tumor	RCC	NA	NA
SRR2044253	SRP058844	FALSE	SINGLE	ncRNA-Seq	ILLUMINA	Tumor	RCC	NA	NA
SRR2044254	SRP058844	FALSE	SINGLE	ncRNA-Seq	ILLUMINA	Tumor	RCC	NA	NA
SRR2044255	SRP058844	FALSE	SINGLE	ncRNA-Seq	ILLUMINA	Tumor	RCC	NA	NA
SRR2044256	SRP058844	FALSE	SINGLE	ncRNA-Seq	ILLUMINA	Tumor	RCC	NA	NA
SRR2044258	SRP058844	FALSE	SINGLE	ncRNA-Seq	ILLUMINA	Tumor	RCC	NA	NA
SRR2044259	SRP058844	FALSE	SINGLE	ncRNA-Seq	ILLUMINA	Tumor	RCC	NA	NA
SRR2044260	SRP058844	FALSE	SINGLE	ncRNA-Seq	ILLUMINA	Tumor	RCC	NA	NA
SRR2044261	SRP058844	FALSE	SINGLE	ncRNA-Seq	ILLUMINA	Tumor	RCC	NA	NA
SRR2044262	SRP058844	FALSE	SINGLE	ncRNA-Seq	ILLUMINA	Tumor	RCC	NA	NA
SRR2044263	SRP058844	FALSE	SINGLE	ncRNA-Seq	ILLUMINA	Tumor	RCC	NA	NA
SRR2044264	SRP058844	FALSE	SINGLE	ncRNA-Seq	ILLUMINA	Tumor	RCC	NA	NA
SRR2044266	SRP058844	FALSE	SINGLE	ncRNA-Seq	ILLUMINA	Tumor	RCC	NA	NA
SRR2044268	SRP058844	FALSE	SINGLE	ncRNA-Seq	ILLUMINA	Tumor	RCC	NA	NA
SRR2059683	SRP012005	FALSE	PAIRED	RNA-Seq	ILLUMINA	Tumor	Rhabdoid_tumor	NA	NA
SRR2059684	SRP012005	FALSE	PAIRED	RNA-Seq	ILLUMINA	Tumor	Rhabdoid_tumor	NA	NA
SRR2059685	SRP012005	FALSE	PAIRED	RNA-Seq	ILLUMINA	Tumor	Rhabdoid_tumor	NA	NA
SRR2059686	SRP012005	FALSE	PAIRED	RNA-Seq	ILLUMINA	Tumor	Rhabdoid_tumor	NA	NA
SRR2059687	SRP012005	FALSE	PAIRED	RNA-Seq	ILLUMINA	Tumor	Rhabdoid_tumor	NA	NA
SRR2059688	SRP012005	FALSE	PAIRED	RNA-Seq	ILLUMINA	Tumor	Rhabdoid_tumor	NA	NA
SRR2064424	SRP044937	FALSE	SINGLE	OTHER	ILLUMINA	Normal	Kidney_undefined	NA	NA
SRR2064425	SRP044937	FALSE	SINGLE	OTHER	ILLUMINA	Normal	Kidney_undefined	NA	NA
SRR2064426	SRP044937	FALSE	SINGLE	OTHER	ILLUMINA	Tumor	Tumor	NA	NA
SRR2064427	SRP044937	FALSE	SINGLE	OTHER	ILLUMINA	Tumor	Tumor	NA	NA
SRR2064428	SRP044937	FALSE	SINGLE	OTHER	ILLUMINA	Tumor	Tumor	NA	NA
SRR2064429	SRP044937	FALSE	SINGLE	OTHER	ILLUMINA	Tumor	Tumor	NA	NA
SRR2064430	SRP044937	FALSE	SINGLE	OTHER	ILLUMINA	Normal	Kidney_undefined	NA	NA
SRR2064431	SRP044937	FALSE	SINGLE	OTHER	ILLUMINA	Normal	Kidney_undefined	NA	NA
SRR2064432	SRP044937	FALSE	SINGLE	OTHER	ILLUMINA	Tumor	Tumor	NA	NA
SRR2064433	SRP044937	FALSE	SINGLE	OTHER	ILLUMINA	Tumor	Tumor	NA	NA
SRR2064434	SRP044937	FALSE	SINGLE	OTHER	ILLUMINA	Tumor	Tumor	NA	NA
SRR2064435	SRP044937	FALSE	SINGLE	OTHER	ILLUMINA	Tumor	Tumor	NA	NA
SRR2087306	SRP060355	FALSE	PAIRED	RNA-Seq	ILLUMINA	Normal	Kidney_undefined	NA	NA
SRR2087307	SRP060355	FALSE	PAIRED	RNA-Seq	ILLUMINA	Normal	Kidney_undefined	NA	NA
SRR2087308	SRP060355	FALSE	PAIRED	RNA-Seq	ILLUMINA	Normal	Kidney_undefined	NA	NA
SRR2087309	SRP060355	FALSE	PAIRED	RNA-Seq	ILLUMINA	Normal	Kidney_undefined	NA	NA
SRR2087310	SRP060355	FALSE	PAIRED	RNA-Seq	ILLUMINA	Normal	Kidney_undefined	NA	NA
SRR2087311	SRP060355	FALSE	PAIRED	RNA-Seq	ILLUMINA	Normal	Kidney_undefined	NA	NA
SRR2087312	SRP060355	FALSE	PAIRED	RNA-Seq	ILLUMINA	Normal	Kidney_undefined	NA	NA
SRR2087313	SRP060355	FALSE	PAIRED	RNA-Seq	ILLUMINA	Normal	Kidney_undefined	NA	NA
SRR2087314	SRP060355	FALSE	PAIRED	RNA-Seq	ILLUMINA	Normal	Kidney_undefined	NA	NA
SRR2087315	SRP060355	FALSE	PAIRED	RNA-Seq	ILLUMINA	Normal	Kidney_undefined	NA	NA
SRR2087316	SRP060355	FALSE	PAIRED	RNA-Seq	ILLUMINA	Normal	Kidney_undefined	NA	NA
SRR2087317	SRP060355	FALSE	PAIRED	RNA-Seq	ILLUMINA	Normal	Kidney_undefined	NA	NA
SRR2087318	SRP060355	FALSE	PAIRED	RNA-Seq	ILLUMINA	Normal	Kidney_undefined	NA	NA
SRR2087319	SRP060355	FALSE	PAIRED	RNA-Seq	ILLUMINA	Normal	Kidney_undefined	NA	NA
SRR2087320	SRP060355	FALSE	PAIRED	RNA-Seq	ILLUMINA	Normal	Kidney_undefined	NA	NA
SRR2087321	SRP060355	FALSE	PAIRED	RNA-Seq	ILLUMINA	Normal	Kidney_undefined	NA	NA
SRR2087322	SRP060355	FALSE	PAIRED	RNA-Seq	ILLUMINA	Normal	Kidney_undefined	NA	NA
SRR2087323	SRP060355	FALSE	PAIRED	RNA-Seq	ILLUMINA	Normal	Kidney_undefined	NA	NA
SRR2087324	SRP060355	FALSE	PAIRED	RNA-Seq	ILLUMINA	Normal	Kidney_undefined	NA	NA
SRR2087325	SRP060355	FALSE	PAIRED	RNA-Seq	ILLUMINA	Normal	Kidney_undefined	NA	NA
SRR2087725	SRP060370	TRUE	PAIRED	RNA-Seq	ILLUMINA	Pathology	Proximal_tubule_epithelial	Proximal_tubule_epithelial	Proximal_tubule
SRR2087726	SRP060370	TRUE	PAIRED	RNA-Seq	ILLUMINA	Pathology	Proximal_tubule_epithelial	Proximal_tubule_epithelial	Proximal_tubule
SRR2087727	SRP060370	TRUE	PAIRED	RNA-Seq	ILLUMINA	Pathology	Proximal_tubule_epithelial	Proximal_tubule_epithelial	Proximal_tubule
SRR2087728	SRP060370	TRUE	PAIRED	RNA-Seq	ILLUMINA	Pathology	Proximal_tubule_epithelial	Proximal_tubule_epithelial	Proximal_tubule
SRR2087729	SRP060370	TRUE	PAIRED	RNA-Seq	ILLUMINA	Pathology	Proximal_tubule_epithelial	Proximal_tubule_epithelial	Proximal_tubule
SRR2087730	SRP060370	TRUE	PAIRED	RNA-Seq	ILLUMINA	Pathology	Proximal_tubule_epithelial	Proximal_tubule_epithelial	Proximal_tubule
SRR2087731	SRP060370	TRUE	PAIRED	RNA-Seq	ILLUMINA	Pathology	Proximal_tubule_epithelial	Proximal_tubule_epithelial	Proximal_tubule
SRR2087732	SRP060370	TRUE	PAIRED	RNA-Seq	ILLUMINA	Pathology	Proximal_tubule_epithelial	Proximal_tubule_epithelial	Proximal_tubule
SRR2087733	SRP060370	TRUE	PAIRED	RNA-Seq	ILLUMINA	Pathology	Proximal_tubule_epithelial	Proximal_tubule_epithelial	Proximal_tubule
SRR2087734	SRP060370	TRUE	PAIRED	RNA-Seq	ILLUMINA	Pathology	Proximal_tubule_epithelial	Proximal_tubule_epithelial	Proximal_tubule
SRR2087735	SRP060370	TRUE	PAIRED	RNA-Seq	ILLUMINA	Pathology	Proximal_tubule_epithelial	Proximal_tubule_epithelial	Proximal_tubule
SRR2087736	SRP060370	TRUE	PAIRED	RNA-Seq	ILLUMINA	Pathology	Proximal_tubule_epithelial	Proximal_tubule_epithelial	Proximal_tubule
SRR2089336	SRP060462	TRUE	SINGLE	RNA-Seq	ILLUMINA	Cancer_line	RCC	RCC	RCC_primary_cellLine
SRR2089337	SRP060462	TRUE	SINGLE	RNA-Seq	ILLUMINA	Cancer_line	RCC	RCC	RCC_primary_cellLine
SRR2089338	SRP060462	TRUE	SINGLE	RNA-Seq	ILLUMINA	Cancer_line	RCC	RCC	RCC_primary_cellLine
SRR2089339	SRP060462	TRUE	SINGLE	RNA-Seq	ILLUMINA	Cancer_line	RCC	RCC	RCC_primary_cellLine
SRR2089340	SRP060462	TRUE	SINGLE	RNA-Seq	ILLUMINA	Cancer_line	RCC	RCC	RCC_primary_cellLine
SRR2089341	SRP060462	TRUE	SINGLE	RNA-Seq	ILLUMINA	Cancer_line	RCC	RCC	RCC_primary_cellLine
SRR2089342	SRP060462	TRUE	SINGLE	RNA-Seq	ILLUMINA	Cancer_line	RCC	RCC	RCC_primary_cellLine
SRR2089343	SRP060462	TRUE	SINGLE	RNA-Seq	ILLUMINA	Cancer_line	RCC	RCC	RCC_primary_cellLine
SRR2431343	SRP063840	FALSE	PAIRED	RNA-Seq	ILLUMINA	Tumor	RCC_(PDX)	NA	NA
SRR2431344	SRP063840	FALSE	PAIRED	RNA-Seq	ILLUMINA	Cancer_line	RCC_(PDX)	NA	NA
SRR2431345	SRP063840	FALSE	PAIRED	RNA-Seq	ILLUMINA	Cancer_line	RCC_(PDX)	NA	NA
SRR2431346	SRP063840	FALSE	PAIRED	RNA-Seq	ILLUMINA	Cancer_line	RCC_(PDX)	NA	NA
SRR2431347	SRP063840	FALSE	PAIRED	RNA-Seq	ILLUMINA	Cancer_line	RCC_(PDX)	NA	NA
SRR2431348	SRP063840	FALSE	PAIRED	RNA-Seq	ILLUMINA	Cancer_line	RCC_(PDX)	NA	NA
SRR2431349	SRP063840	FALSE	PAIRED	RNA-Seq	ILLUMINA	Cancer_line	RCC_(PDX)	NA	NA
SRR2431350	SRP063840	FALSE	PAIRED	RNA-Seq	ILLUMINA	Cancer_line	RCC_(PDX)	NA	NA
SRR2431351	SRP063840	FALSE	PAIRED	RNA-Seq	ILLUMINA	Cancer_line	RCC_(PDX)	NA	NA
SRR2431352	SRP063840	FALSE	PAIRED	RNA-Seq	ILLUMINA	Cancer_line	RCC_(PDX)	NA	NA
SRR2431353	SRP063840	FALSE	PAIRED	RNA-Seq	ILLUMINA	Cancer_line	RCC_(PDX)	NA	NA
SRR2431354	SRP063840	FALSE	PAIRED	RNA-Seq	ILLUMINA	Cancer_line	RCC_(PDX)	NA	NA
SRR2431355	SRP063840	FALSE	PAIRED	RNA-Seq	ILLUMINA	Cancer_line	RCC_(PDX)	NA	NA
SRR2431356	SRP063840	FALSE	PAIRED	RNA-Seq	ILLUMINA	Cancer_line	RCC_(PDX)	NA	NA
SRR2431357	SRP063840	FALSE	PAIRED	RNA-Seq	ILLUMINA	Cancer_line	RCC_(PDX)	NA	NA
SRR2431358	SRP063840	FALSE	PAIRED	RNA-Seq	ILLUMINA	Cancer_line	RCC_(PDX)	NA	NA
SRR2431359	SRP063840	FALSE	PAIRED	RNA-Seq	ILLUMINA	Cancer_line	RCC_(PDX)	NA	NA
SRR2431360	SRP063840	FALSE	PAIRED	RNA-Seq	ILLUMINA	Cancer_line	RCC_(PDX)	NA	NA
SRR2431361	SRP063840	FALSE	PAIRED	RNA-Seq	ILLUMINA	Cancer_line	RCC_(PDX)	NA	NA
SRR2431362	SRP063840	FALSE	PAIRED	RNA-Seq	ILLUMINA	Cancer_line	RCC_(PDX)	NA	NA
SRR2431363	SRP063840	FALSE	PAIRED	RNA-Seq	ILLUMINA	Cancer_line	RCC_(PDX)	NA	NA
SRR2431364	SRP063840	FALSE	PAIRED	RNA-Seq	ILLUMINA	Cancer_line	RCC_(PDX)	NA	NA
SRR2431365	SRP063840	FALSE	PAIRED	RNA-Seq	ILLUMINA	Cancer_line	RCC_(PDX)	NA	NA
SRR2431366	SRP063840	FALSE	PAIRED	RNA-Seq	ILLUMINA	Cancer_line	RCC_(PDX)	NA	NA
SRR2431367	SRP063840	FALSE	PAIRED	RNA-Seq	ILLUMINA	Cancer_line	RCC_(PDX)	NA	NA
SRR2431368	SRP063840	FALSE	PAIRED	RNA-Seq	ILLUMINA	Cancer_line	RCC_(PDX)	NA	NA
SRR2431369	SRP063840	FALSE	PAIRED	RNA-Seq	ILLUMINA	Cancer_line	RCC_(PDX)	NA	NA
SRR2431370	SRP063840	FALSE	PAIRED	RNA-Seq	ILLUMINA	Cancer_line	RCC_(PDX)	NA	NA
SRR2431371	SRP063840	FALSE	PAIRED	RNA-Seq	ILLUMINA	Cancer_line	RCC_(PDX)	NA	NA
SRR2431372	SRP063840	FALSE	PAIRED	RNA-Seq	ILLUMINA	Cancer_line	RCC_(PDX)	NA	NA
SRR2431373	SRP063840	FALSE	PAIRED	RNA-Seq	ILLUMINA	Cancer_line	RCC_(PDX)	NA	NA
SRR2431374	SRP063840	FALSE	PAIRED	RNA-Seq	ILLUMINA	Cancer_line	RCC_(PDX)	NA	NA
SRR2431375	SRP063840	FALSE	PAIRED	RNA-Seq	ILLUMINA	Cancer_line	RCC_(PDX)	NA	NA
SRR2431376	SRP063840	FALSE	PAIRED	RNA-Seq	ILLUMINA	Cancer_line	RCC_(PDX)	NA	NA
SRR2431377	SRP063840	FALSE	PAIRED	RNA-Seq	ILLUMINA	Cancer_line	RCC_(PDX)	NA	NA
SRR2431378	SRP063840	FALSE	PAIRED	RNA-Seq	ILLUMINA	Cancer_line	RCC_(PDX)	NA	NA
SRR2431379	SRP063840	FALSE	PAIRED	RNA-Seq	ILLUMINA	Cancer_line	RCC_(PDX)	NA	NA
SRR2431380	SRP063840	FALSE	PAIRED	RNA-Seq	ILLUMINA	Cancer_line	RCC_(PDX)	NA	NA
SRR2431381	SRP063840	FALSE	PAIRED	RNA-Seq	ILLUMINA	Cancer_line	RCC_(PDX)	NA	NA
SRR2431382	SRP063840	FALSE	PAIRED	RNA-Seq	ILLUMINA	Cancer_line	RCC_(PDX)	NA	NA
SRR2431383	SRP063840	FALSE	PAIRED	RNA-Seq	ILLUMINA	Cancer_line	RCC_(PDX)	NA	NA
SRR2431384	SRP063840	FALSE	PAIRED	RNA-Seq	ILLUMINA	Cancer_line	RCC_(PDX)	NA	NA
SRR2431385	SRP063840	FALSE	PAIRED	RNA-Seq	ILLUMINA	Cancer_line	RCC_(PDX)	NA	NA
SRR2431386	SRP063840	FALSE	PAIRED	RNA-Seq	ILLUMINA	Cancer_line	RCC_(PDX)	NA	NA
SRR2431387	SRP063840	FALSE	PAIRED	RNA-Seq	ILLUMINA	Cancer_line	RCC_(PDX)	NA	NA
SRR2431388	SRP063840	FALSE	PAIRED	RNA-Seq	ILLUMINA	Cancer_line	RCC_(PDX)	NA	NA
SRR2431389	SRP063840	FALSE	PAIRED	RNA-Seq	ILLUMINA	Cancer_line	RCC_(PDX)	NA	NA
SRR2431390	SRP063840	FALSE	PAIRED	RNA-Seq	ILLUMINA	Cancer_line	RCC_(PDX)	NA	NA
SRR2431391	SRP063840	FALSE	PAIRED	RNA-Seq	ILLUMINA	Cancer_line	RCC_(PDX)	NA	NA
SRR2431392	SRP063840	FALSE	PAIRED	RNA-Seq	ILLUMINA	Cancer_line	RCC_(PDX)	NA	NA
SRR2431393	SRP063840	FALSE	PAIRED	RNA-Seq	ILLUMINA	Cancer_line	RCC_(PDX)	NA	NA
SRR2431394	SRP063840	FALSE	PAIRED	RNA-Seq	ILLUMINA	Cancer_line	RCC_(PDX)	NA	NA
SRR2431395	SRP063840	FALSE	PAIRED	RNA-Seq	ILLUMINA	Cancer_line	RCC_(PDX)	NA	NA
SRR2431396	SRP063840	FALSE	PAIRED	RNA-Seq	ILLUMINA	Cancer_line	RCC_(PDX)	NA	NA
SRR2431397	SRP063840	FALSE	PAIRED	RNA-Seq	ILLUMINA	Cancer_line	RCC_(PDX)	NA	NA
SRR2431398	SRP063840	FALSE	PAIRED	RNA-Seq	ILLUMINA	Cancer_line	RCC_(PDX)	NA	NA
SRR2431399	SRP063840	FALSE	PAIRED	RNA-Seq	ILLUMINA	Cancer_line	RCC_(PDX)	NA	NA
SRR2431400	SRP063840	FALSE	PAIRED	RNA-Seq	ILLUMINA	Cancer_line	RCC_(PDX)	NA	NA
SRR2431401	SRP063840	FALSE	PAIRED	RNA-Seq	ILLUMINA	Cancer_line	RCC_(PDX)	NA	NA
SRR2431402	SRP063840	FALSE	PAIRED	RNA-Seq	ILLUMINA	Cancer_line	RCC_(PDX)	NA	NA
SRR2431403	SRP063840	FALSE	PAIRED	RNA-Seq	ILLUMINA	Cancer_line	RCC_(PDX)	NA	NA
SRR2431404	SRP063840	FALSE	PAIRED	RNA-Seq	ILLUMINA	Cancer_line	RCC_(PDX)	NA	NA
SRR2431405	SRP063840	FALSE	PAIRED	RNA-Seq	ILLUMINA	Cancer_line	RCC_(PDX)	NA	NA
SRR2431406	SRP063840	FALSE	PAIRED	RNA-Seq	ILLUMINA	Cancer_line	RCC_(PDX)	NA	NA
SRR2431407	SRP063840	FALSE	PAIRED	RNA-Seq	ILLUMINA	Cancer_line	RCC_(PDX)	NA	NA
SRR2431408	SRP063840	FALSE	PAIRED	RNA-Seq	ILLUMINA	Cancer_line	RCC_(PDX)	NA	NA
SRR2431409	SRP063840	FALSE	PAIRED	RNA-Seq	ILLUMINA	Cancer_line	RCC_(PDX)	NA	NA
SRR2431410	SRP063840	FALSE	PAIRED	RNA-Seq	ILLUMINA	Cancer_line	RCC_(PDX)	NA	NA
SRR2431411	SRP063840	FALSE	PAIRED	RNA-Seq	ILLUMINA	Cancer_line	RCC_(PDX)	NA	NA
SRR2431412	SRP063840	FALSE	PAIRED	RNA-Seq	ILLUMINA	Cancer_line	RCC_(PDX)	NA	NA
SRR2431413	SRP063840	FALSE	PAIRED	RNA-Seq	ILLUMINA	Cancer_line	RCC_(PDX)	NA	NA
SRR2431414	SRP063840	FALSE	PAIRED	RNA-Seq	ILLUMINA	Cancer_line	RCC_(PDX)	NA	NA
SRR2431415	SRP063840	FALSE	PAIRED	RNA-Seq	ILLUMINA	Cancer_line	RCC_(PDX)	NA	NA
SRR2431416	SRP063840	FALSE	PAIRED	RNA-Seq	ILLUMINA	Cancer_line	RCC_(PDX)	NA	NA
SRR2431417	SRP063840	FALSE	PAIRED	RNA-Seq	ILLUMINA	Cancer_line	RCC_(PDX)	NA	NA
SRR2431418	SRP063840	FALSE	PAIRED	RNA-Seq	ILLUMINA	Cancer_line	RCC_(PDX)	NA	NA
SRR2431419	SRP063840	FALSE	PAIRED	RNA-Seq	ILLUMINA	Cancer_line	RCC_(PDX)	NA	NA
SRR2431420	SRP063840	FALSE	PAIRED	RNA-Seq	ILLUMINA	Cancer_line	RCC_(PDX)	NA	NA
SRR2431421	SRP063840	FALSE	PAIRED	RNA-Seq	ILLUMINA	Cancer_line	RCC_(PDX)	NA	NA
SRR2431422	SRP063840	FALSE	PAIRED	RNA-Seq	ILLUMINA	Cancer_line	RCC_(PDX)	NA	NA
SRR2431423	SRP063840	FALSE	PAIRED	RNA-Seq	ILLUMINA	Cancer_line	RCC_(PDX)	NA	NA
SRR2431424	SRP063840	FALSE	PAIRED	RNA-Seq	ILLUMINA	Cancer_line	RCC_(PDX)	NA	NA
SRR2431425	SRP063840	FALSE	PAIRED	RNA-Seq	ILLUMINA	Cancer_line	RCC_(PDX)	NA	NA
SRR2431426	SRP063840	FALSE	PAIRED	RNA-Seq	ILLUMINA	Cancer_line	RCC_(PDX)	NA	NA
SRR2431427	SRP063840	FALSE	PAIRED	RNA-Seq	ILLUMINA	Cancer_line	RCC_(PDX)	NA	NA
SRR2431428	SRP063840	FALSE	PAIRED	RNA-Seq	ILLUMINA	Cancer_line	RCC	NA	NA
SRR2431429	SRP063840	FALSE	PAIRED	RNA-Seq	ILLUMINA	Cancer_line	RCC	NA	NA
SRR2431430	SRP063840	FALSE	PAIRED	RNA-Seq	ILLUMINA	Cancer_line	RCC	NA	NA
SRR2431431	SRP063840	FALSE	PAIRED	RNA-Seq	ILLUMINA	Cancer_line	RCC	NA	NA
SRR2431432	SRP063840	FALSE	PAIRED	RNA-Seq	ILLUMINA	Cancer_line	RCC	NA	NA
SRR2431433	SRP063840	FALSE	PAIRED	RNA-Seq	ILLUMINA	Cancer_line	RCC	NA	NA
SRR2431434	SRP063840	FALSE	PAIRED	RNA-Seq	ILLUMINA	Cancer_line	RCC	NA	NA
SRR2431435	SRP063840	FALSE	PAIRED	RNA-Seq	ILLUMINA	Cancer_line	RCC	NA	NA
SRR2431436	SRP063840	FALSE	PAIRED	RNA-Seq	ILLUMINA	Cancer_line	RCC	NA	NA
SRR2431437	SRP063840	FALSE	PAIRED	RNA-Seq	ILLUMINA	Cancer_line	RCC	NA	NA
SRR2431438	SRP063840	FALSE	PAIRED	RNA-Seq	ILLUMINA	Cancer_line	RCC	NA	NA
SRR2431439	SRP063840	FALSE	PAIRED	RNA-Seq	ILLUMINA	Cancer_line	RCC	NA	NA
SRR2431440	SRP063840	FALSE	PAIRED	RNA-Seq	ILLUMINA	Cancer_line	RCC	NA	NA
SRR2431441	SRP063840	FALSE	PAIRED	RNA-Seq	ILLUMINA	Cancer_line	RCC	NA	NA
SRR2431442	SRP063840	FALSE	PAIRED	RNA-Seq	ILLUMINA	Cancer_line	RCC	NA	NA
SRR2431443	SRP063840	FALSE	PAIRED	RNA-Seq	ILLUMINA	Cancer_line	RCC	NA	NA
SRR2431444	SRP063840	FALSE	PAIRED	RNA-Seq	ILLUMINA	Cancer_line	RCC	NA	NA
SRR2431445	SRP063840	FALSE	PAIRED	RNA-Seq	ILLUMINA	Cancer_line	RCC	NA	NA
SRR2431446	SRP063840	FALSE	PAIRED	RNA-Seq	ILLUMINA	Cancer_line	RCC	NA	NA
SRR2431447	SRP063840	FALSE	PAIRED	RNA-Seq	ILLUMINA	Cancer_line	RCC	NA	NA
SRR2431448	SRP063840	FALSE	PAIRED	RNA-Seq	ILLUMINA	Cancer_line	RCC	NA	NA
SRR2431449	SRP063840	FALSE	PAIRED	RNA-Seq	ILLUMINA	Cancer_line	RCC	NA	NA
SRR2431450	SRP063840	FALSE	PAIRED	RNA-Seq	ILLUMINA	Cancer_line	RCC	NA	NA
SRR2431451	SRP063840	FALSE	PAIRED	RNA-Seq	ILLUMINA	Cancer_line	RCC	NA	NA
SRR2431452	SRP063840	FALSE	PAIRED	RNA-Seq	ILLUMINA	Cancer_line	RCC	NA	NA
SRR2431453	SRP063840	FALSE	PAIRED	RNA-Seq	ILLUMINA	Cancer_line	RCC	NA	NA
SRR2431454	SRP063840	FALSE	PAIRED	RNA-Seq	ILLUMINA	Cancer_line	RCC	NA	NA
SRR2431455	SRP063840	FALSE	PAIRED	RNA-Seq	ILLUMINA	Cancer_line	RCC	NA	NA
SRR2431456	SRP063840	FALSE	PAIRED	RNA-Seq	ILLUMINA	Cancer_line	RCC	NA	NA
SRR2431457	SRP063840	FALSE	PAIRED	RNA-Seq	ILLUMINA	Cancer_line	RCC	NA	NA
SRR2431458	SRP063840	FALSE	PAIRED	RNA-Seq	ILLUMINA	Cancer_line	RCC	NA	NA
SRR2431459	SRP063840	FALSE	PAIRED	RNA-Seq	ILLUMINA	Cancer_line	RCC	NA	NA
SRR2431460	SRP063840	FALSE	PAIRED	RNA-Seq	ILLUMINA	Cancer_line	RCC	NA	NA
SRR2431461	SRP063840	FALSE	PAIRED	RNA-Seq	ILLUMINA	Cancer_line	RCC	NA	NA
SRR2431462	SRP063840	FALSE	PAIRED	RNA-Seq	ILLUMINA	Cancer_line	RCC	NA	NA
SRR2431463	SRP063840	FALSE	PAIRED	RNA-Seq	ILLUMINA	Cancer_line	RCC	NA	NA
SRR2487412	SRP064011	FALSE	SINGLE	miRNA-Seq	ILLUMINA	Tumor	RCC	NA	NA
SRR2487413	SRP064011	FALSE	SINGLE	miRNA-Seq	ILLUMINA	Tumor	RCC	NA	NA
SRR2487414	SRP064011	FALSE	SINGLE	miRNA-Seq	ILLUMINA	Tumor	RCC	NA	NA
SRR2487415	SRP064011	FALSE	SINGLE	miRNA-Seq	ILLUMINA	Normal	Kidney_undefined	NA	NA
SRR2487416	SRP064011	FALSE	SINGLE	miRNA-Seq	ILLUMINA	Normal	Kidney_undefined	NA	NA
SRR2487417	SRP064011	FALSE	SINGLE	miRNA-Seq	ILLUMINA	Normal	Kidney_undefined	NA	NA
SRR2487418	SRP064011	FALSE	SINGLE	miRNA-Seq	ILLUMINA	Tumor	RCC	NA	NA
SRR2487419	SRP064011	FALSE	SINGLE	miRNA-Seq	ILLUMINA	Tumor	RCC	NA	NA
SRR2487420	SRP064011	FALSE	SINGLE	miRNA-Seq	ILLUMINA	Tumor	RCC	NA	NA
SRR2487421	SRP064011	FALSE	SINGLE	miRNA-Seq	ILLUMINA	Tumor	RCC	NA	NA
SRR2487422	SRP064011	FALSE	SINGLE	miRNA-Seq	ILLUMINA	Normal	Kidney_undefined	NA	NA
SRR2487423	SRP064011	FALSE	SINGLE	miRNA-Seq	ILLUMINA	Normal	Kidney_undefined	NA	NA
SRR2487424	SRP064011	FALSE	SINGLE	miRNA-Seq	ILLUMINA	Normal	Kidney_undefined	NA	NA
SRR2487425	SRP064011	FALSE	SINGLE	miRNA-Seq	ILLUMINA	Normal	Kidney_undefined	NA	NA
SRR2487426	SRP064011	FALSE	SINGLE	miRNA-Seq	ILLUMINA	Tumor	RCC	NA	NA
SRR2487427	SRP064011	FALSE	SINGLE	miRNA-Seq	ILLUMINA	Tumor	RCC	NA	NA
SRR2487428	SRP064011	FALSE	SINGLE	miRNA-Seq	ILLUMINA	Tumor	RCC	NA	NA
SRR2487429	SRP064011	FALSE	SINGLE	miRNA-Seq	ILLUMINA	Tumor	RCC	NA	NA
SRR2487430	SRP064011	FALSE	SINGLE	miRNA-Seq	ILLUMINA	Normal	Kidney_undefined	NA	NA
SRR2487431	SRP064011	FALSE	SINGLE	miRNA-Seq	ILLUMINA	Normal	Kidney_undefined	NA	NA
SRR2487432	SRP064011	FALSE	SINGLE	miRNA-Seq	ILLUMINA	Normal	Kidney_undefined	NA	NA
SRR2487433	SRP064011	FALSE	SINGLE	miRNA-Seq	ILLUMINA	Normal	Kidney_undefined	NA	NA
SRR2487434	SRP064011	FALSE	SINGLE	miRNA-Seq	ILLUMINA	Tumor	RCC	NA	NA
SRR2487435	SRP064011	FALSE	SINGLE	miRNA-Seq	ILLUMINA	Tumor	RCC	NA	NA
SRR2487436	SRP064011	FALSE	SINGLE	miRNA-Seq	ILLUMINA	Tumor	RCC	NA	NA
SRR2487437	SRP064011	FALSE	SINGLE	miRNA-Seq	ILLUMINA	Tumor	RCC	NA	NA
SRR2487438	SRP064011	FALSE	SINGLE	miRNA-Seq	ILLUMINA	Normal	Kidney_undefined	NA	NA
SRR2487439	SRP064011	FALSE	SINGLE	miRNA-Seq	ILLUMINA	Normal	Kidney_undefined	NA	NA
SRR2487440	SRP064011	FALSE	SINGLE	miRNA-Seq	ILLUMINA	Tumor	RCC	NA	NA
SRR2487441	SRP064011	FALSE	SINGLE	miRNA-Seq	ILLUMINA	Tumor	RCC	NA	NA
SRR2487442	SRP064011	FALSE	SINGLE	miRNA-Seq	ILLUMINA	Tumor	RCC	NA	NA
SRR2487443	SRP064011	FALSE	SINGLE	miRNA-Seq	ILLUMINA	Tumor	RCC	NA	NA
SRR2487444	SRP064011	FALSE	SINGLE	miRNA-Seq	ILLUMINA	Tumor	RCC	NA	NA
SRR2487445	SRP064011	FALSE	SINGLE	miRNA-Seq	ILLUMINA	Tumor	RCC	NA	NA
SRR2487446	SRP064011	FALSE	SINGLE	miRNA-Seq	ILLUMINA	Tumor	RCC	NA	NA
SRR2487447	SRP064011	FALSE	SINGLE	miRNA-Seq	ILLUMINA	Tumor	RCC	NA	NA
SRR2487448	SRP064011	FALSE	SINGLE	miRNA-Seq	ILLUMINA	Normal	Kidney_undefined	NA	NA
SRR2487449	SRP064011	FALSE	SINGLE	miRNA-Seq	ILLUMINA	Normal	Kidney_undefined	NA	NA
SRR2487450	SRP064011	FALSE	SINGLE	miRNA-Seq	ILLUMINA	Normal	Kidney_undefined	NA	NA
SRR2487451	SRP064011	FALSE	SINGLE	miRNA-Seq	ILLUMINA	Normal	Kidney_undefined	NA	NA
SRR2487452	SRP064011	FALSE	SINGLE	miRNA-Seq	ILLUMINA	Normal	Kidney_undefined	NA	NA
SRR2487453	SRP064011	FALSE	SINGLE	miRNA-Seq	ILLUMINA	Normal	Kidney_undefined	NA	NA
SRR2487454	SRP064011	FALSE	SINGLE	miRNA-Seq	ILLUMINA	Normal	Kidney_undefined	NA	NA
SRR2487455	SRP064011	FALSE	SINGLE	miRNA-Seq	ILLUMINA	Normal	Kidney_undefined	NA	NA
SRR2487456	SRP064011	FALSE	SINGLE	miRNA-Seq	ILLUMINA	Tumor	RCC	NA	NA
SRR2487457	SRP064011	FALSE	SINGLE	miRNA-Seq	ILLUMINA	Tumor	RCC	NA	NA
SRR2487458	SRP064011	FALSE	SINGLE	miRNA-Seq	ILLUMINA	Tumor	RCC	NA	NA
SRR2487459	SRP064011	FALSE	SINGLE	miRNA-Seq	ILLUMINA	Tumor	RCC	NA	NA
SRR2487460	SRP064011	FALSE	SINGLE	miRNA-Seq	ILLUMINA	Tumor	RCC	NA	NA
SRR2487461	SRP064011	FALSE	SINGLE	miRNA-Seq	ILLUMINA	Tumor	RCC	NA	NA
SRR2487462	SRP064011	FALSE	SINGLE	miRNA-Seq	ILLUMINA	Tumor	RCC	NA	NA
SRR2487463	SRP064011	FALSE	SINGLE	miRNA-Seq	ILLUMINA	Tumor	RCC	NA	NA
SRR2487464	SRP064011	FALSE	SINGLE	miRNA-Seq	ILLUMINA	Normal	Kidney_undefined	NA	NA
SRR2487465	SRP064011	FALSE	SINGLE	miRNA-Seq	ILLUMINA	Normal	Kidney_undefined	NA	NA
SRR2487466	SRP064011	FALSE	SINGLE	miRNA-Seq	ILLUMINA	Normal	Kidney_undefined	NA	NA
SRR2487467	SRP064011	FALSE	SINGLE	miRNA-Seq	ILLUMINA	Normal	Kidney_undefined	NA	NA
SRR2487468	SRP064011	FALSE	SINGLE	miRNA-Seq	ILLUMINA	Normal	Kidney_undefined	NA	NA
SRR2487469	SRP064011	FALSE	SINGLE	miRNA-Seq	ILLUMINA	Normal	Kidney_undefined	NA	NA
SRR2487470	SRP064011	FALSE	SINGLE	miRNA-Seq	ILLUMINA	Normal	Kidney_undefined	NA	NA
SRR2487471	SRP064011	FALSE	SINGLE	miRNA-Seq	ILLUMINA	Normal	Kidney_undefined	NA	NA
SRR2487472	SRP064011	FALSE	SINGLE	miRNA-Seq	ILLUMINA	Tumor	RCC	NA	NA
SRR2487473	SRP064011	FALSE	SINGLE	miRNA-Seq	ILLUMINA	Tumor	RCC	NA	NA
SRR2487474	SRP064011	FALSE	SINGLE	miRNA-Seq	ILLUMINA	Tumor	RCC	NA	NA
SRR2487475	SRP064011	FALSE	SINGLE	miRNA-Seq	ILLUMINA	Tumor	RCC	NA	NA
SRR2487476	SRP064011	FALSE	SINGLE	miRNA-Seq	ILLUMINA	Tumor	RCC	NA	NA
SRR2487477	SRP064011	FALSE	SINGLE	miRNA-Seq	ILLUMINA	Tumor	RCC	NA	NA
SRR2487478	SRP064011	FALSE	SINGLE	miRNA-Seq	ILLUMINA	Tumor	RCC	NA	NA
SRR2487479	SRP064011	FALSE	SINGLE	miRNA-Seq	ILLUMINA	Tumor	RCC	NA	NA
SRR2487480	SRP064011	FALSE	SINGLE	miRNA-Seq	ILLUMINA	Normal	Kidney_undefined	NA	NA
SRR2487481	SRP064011	FALSE	SINGLE	miRNA-Seq	ILLUMINA	Normal	Kidney_undefined	NA	NA
SRR2487482	SRP064011	FALSE	SINGLE	miRNA-Seq	ILLUMINA	Normal	Kidney_undefined	NA	NA
SRR2487483	SRP064011	FALSE	SINGLE	miRNA-Seq	ILLUMINA	Normal	Kidney_undefined	NA	NA
SRR2487484	SRP064011	FALSE	SINGLE	miRNA-Seq	ILLUMINA	Normal	Kidney_undefined	NA	NA
SRR2487485	SRP064011	FALSE	SINGLE	miRNA-Seq	ILLUMINA	Normal	Kidney_undefined	NA	NA
SRR2487486	SRP064011	FALSE	SINGLE	miRNA-Seq	ILLUMINA	Normal	Kidney_undefined	NA	NA
SRR2487487	SRP064011	FALSE	SINGLE	miRNA-Seq	ILLUMINA	Normal	Kidney_undefined	NA	NA
SRR2487488	SRP064011	FALSE	SINGLE	miRNA-Seq	ILLUMINA	Tumor	RCC	NA	NA
SRR2487489	SRP064011	FALSE	SINGLE	miRNA-Seq	ILLUMINA	Tumor	RCC	NA	NA
SRR2487490	SRP064011	FALSE	SINGLE	miRNA-Seq	ILLUMINA	Tumor	RCC	NA	NA
SRR2487491	SRP064011	FALSE	SINGLE	miRNA-Seq	ILLUMINA	Tumor	RCC	NA	NA
SRR2487492	SRP064011	FALSE	SINGLE	miRNA-Seq	ILLUMINA	Tumor	RCC	NA	NA
SRR2487493	SRP064011	FALSE	SINGLE	miRNA-Seq	ILLUMINA	Tumor	RCC	NA	NA
SRR2487494	SRP064011	FALSE	SINGLE	miRNA-Seq	ILLUMINA	Tumor	RCC	NA	NA
SRR2487495	SRP064011	FALSE	SINGLE	miRNA-Seq	ILLUMINA	Tumor	RCC	NA	NA
SRR2487496	SRP064011	FALSE	SINGLE	miRNA-Seq	ILLUMINA	Normal	Kidney_undefined	NA	NA
SRR2487497	SRP064011	FALSE	SINGLE	miRNA-Seq	ILLUMINA	Normal	Kidney_undefined	NA	NA
SRR2487498	SRP064011	FALSE	SINGLE	miRNA-Seq	ILLUMINA	Normal	Kidney_undefined	NA	NA
SRR2487499	SRP064011	FALSE	SINGLE	miRNA-Seq	ILLUMINA	Normal	Kidney_undefined	NA	NA
SRR2487500	SRP064011	FALSE	SINGLE	miRNA-Seq	ILLUMINA	Normal	Kidney_undefined	NA	NA
SRR2487501	SRP064011	FALSE	SINGLE	miRNA-Seq	ILLUMINA	Normal	Kidney_undefined	NA	NA
SRR2487502	SRP064011	FALSE	SINGLE	miRNA-Seq	ILLUMINA	Normal	Kidney_undefined	NA	NA
SRR2487503	SRP064011	FALSE	SINGLE	miRNA-Seq	ILLUMINA	Normal	Kidney_undefined	NA	NA
SRR2487504	SRP064011	FALSE	SINGLE	miRNA-Seq	ILLUMINA	Tumor	RCC	NA	NA
SRR2487505	SRP064011	FALSE	SINGLE	miRNA-Seq	ILLUMINA	Tumor	RCC	NA	NA
SRR2487506	SRP064011	FALSE	SINGLE	miRNA-Seq	ILLUMINA	Tumor	RCC	NA	NA
SRR2487507	SRP064011	FALSE	SINGLE	miRNA-Seq	ILLUMINA	Tumor	RCC	NA	NA
SRR2487508	SRP064011	FALSE	SINGLE	miRNA-Seq	ILLUMINA	Tumor	RCC	NA	NA
SRR2487509	SRP064011	FALSE	SINGLE	miRNA-Seq	ILLUMINA	Tumor	RCC	NA	NA
SRR2487510	SRP064011	FALSE	SINGLE	miRNA-Seq	ILLUMINA	Tumor	RCC	NA	NA
SRR2487511	SRP064011	FALSE	SINGLE	miRNA-Seq	ILLUMINA	Tumor	RCC	NA	NA
SRR2487512	SRP064011	FALSE	SINGLE	miRNA-Seq	ILLUMINA	Tumor	RCC	NA	NA
SRR2487513	SRP064011	FALSE	SINGLE	miRNA-Seq	ILLUMINA	Tumor	RCC	NA	NA
SRR2487514	SRP064011	FALSE	SINGLE	miRNA-Seq	ILLUMINA	Tumor	RCC	NA	NA
SRR2487515	SRP064011	FALSE	SINGLE	miRNA-Seq	ILLUMINA	Tumor	RCC	NA	NA
SRR2487516	SRP064011	FALSE	SINGLE	miRNA-Seq	ILLUMINA	Normal	Kidney_undefined	NA	NA
SRR2487517	SRP064011	FALSE	SINGLE	miRNA-Seq	ILLUMINA	Normal	Kidney_undefined	NA	NA
SRR2487518	SRP064011	FALSE	SINGLE	miRNA-Seq	ILLUMINA	Normal	Kidney_undefined	NA	NA
SRR2487519	SRP064011	FALSE	SINGLE	miRNA-Seq	ILLUMINA	Normal	Kidney_undefined	NA	NA
SRR2487520	SRP064011	FALSE	SINGLE	miRNA-Seq	ILLUMINA	Normal	Kidney_undefined	NA	NA
SRR2487521	SRP064011	FALSE	SINGLE	miRNA-Seq	ILLUMINA	Normal	Kidney_undefined	NA	NA
SRR2487522	SRP064011	FALSE	SINGLE	miRNA-Seq	ILLUMINA	Normal	Kidney_undefined	NA	NA
SRR2487523	SRP064011	FALSE	SINGLE	miRNA-Seq	ILLUMINA	Normal	Kidney_undefined	NA	NA
SRR2487524	SRP064011	FALSE	SINGLE	miRNA-Seq	ILLUMINA	Normal	Kidney_undefined	NA	NA
SRR2487525	SRP064011	FALSE	SINGLE	miRNA-Seq	ILLUMINA	Normal	Kidney_undefined	NA	NA
SRR2487526	SRP064011	FALSE	SINGLE	miRNA-Seq	ILLUMINA	Normal	Kidney_undefined	NA	NA
SRR2487527	SRP064011	FALSE	SINGLE	miRNA-Seq	ILLUMINA	Normal	Kidney_undefined	NA	NA
SRR2487528	SRP064011	FALSE	SINGLE	miRNA-Seq	ILLUMINA	Tumor	RCC	NA	NA
SRR2487529	SRP064011	FALSE	SINGLE	miRNA-Seq	ILLUMINA	Tumor	RCC	NA	NA
SRR2487530	SRP064011	FALSE	SINGLE	miRNA-Seq	ILLUMINA	Tumor	RCC	NA	NA
SRR2487531	SRP064011	FALSE	SINGLE	miRNA-Seq	ILLUMINA	Tumor	RCC	NA	NA
SRR2487532	SRP064011	FALSE	SINGLE	miRNA-Seq	ILLUMINA	Tumor	RCC	NA	NA
SRR2487533	SRP064011	FALSE	SINGLE	miRNA-Seq	ILLUMINA	Tumor	RCC	NA	NA
SRR2487534	SRP064011	FALSE	SINGLE	miRNA-Seq	ILLUMINA	Tumor	RCC	NA	NA
SRR2487535	SRP064011	FALSE	SINGLE	miRNA-Seq	ILLUMINA	Tumor	RCC	NA	NA
SRR2487536	SRP064011	FALSE	SINGLE	miRNA-Seq	ILLUMINA	Normal	Kidney_undefined	NA	NA
SRR2487537	SRP064011	FALSE	SINGLE	miRNA-Seq	ILLUMINA	Normal	Kidney_undefined	NA	NA
SRR2487538	SRP064011	FALSE	SINGLE	miRNA-Seq	ILLUMINA	Normal	Kidney_undefined	NA	NA
SRR2487539	SRP064011	FALSE	SINGLE	miRNA-Seq	ILLUMINA	Normal	Kidney_undefined	NA	NA
SRR2487540	SRP064011	FALSE	SINGLE	miRNA-Seq	ILLUMINA	Normal	Kidney_undefined	NA	NA
SRR2487541	SRP064011	FALSE	SINGLE	miRNA-Seq	ILLUMINA	Normal	Kidney_undefined	NA	NA
SRR2487542	SRP064011	FALSE	SINGLE	miRNA-Seq	ILLUMINA	Normal	Kidney_undefined	NA	NA
SRR2487543	SRP064011	FALSE	SINGLE	miRNA-Seq	ILLUMINA	Normal	Kidney_undefined	NA	NA
SRR2487544	SRP064011	FALSE	SINGLE	miRNA-Seq	ILLUMINA	Tumor	RCC	NA	NA
SRR2487545	SRP064011	FALSE	SINGLE	miRNA-Seq	ILLUMINA	Tumor	RCC	NA	NA
SRR2487546	SRP064011	FALSE	SINGLE	miRNA-Seq	ILLUMINA	Tumor	RCC	NA	NA
SRR2487547	SRP064011	FALSE	SINGLE	miRNA-Seq	ILLUMINA	Tumor	RCC	NA	NA
SRR2487548	SRP064011	FALSE	SINGLE	miRNA-Seq	ILLUMINA	Tumor	RCC	NA	NA
SRR2487549	SRP064011	FALSE	SINGLE	miRNA-Seq	ILLUMINA	Tumor	RCC	NA	NA
SRR2487550	SRP064011	FALSE	SINGLE	miRNA-Seq	ILLUMINA	Tumor	RCC	NA	NA
SRR2487551	SRP064011	FALSE	SINGLE	miRNA-Seq	ILLUMINA	Tumor	RCC	NA	NA
SRR2487552	SRP064011	FALSE	SINGLE	miRNA-Seq	ILLUMINA	Normal	Kidney_undefined	NA	NA
SRR2487553	SRP064011	FALSE	SINGLE	miRNA-Seq	ILLUMINA	Normal	Kidney_undefined	NA	NA
SRR2487554	SRP064011	FALSE	SINGLE	miRNA-Seq	ILLUMINA	Normal	Kidney_undefined	NA	NA
SRR2487555	SRP064011	FALSE	SINGLE	miRNA-Seq	ILLUMINA	Normal	Kidney_undefined	NA	NA
SRR2487556	SRP064011	FALSE	SINGLE	miRNA-Seq	ILLUMINA	Normal	Kidney_undefined	NA	NA
SRR2487557	SRP064011	FALSE	SINGLE	miRNA-Seq	ILLUMINA	Normal	Kidney_undefined	NA	NA
SRR2487558	SRP064011	FALSE	SINGLE	miRNA-Seq	ILLUMINA	Normal	Kidney_undefined	NA	NA
SRR2487559	SRP064011	FALSE	SINGLE	miRNA-Seq	ILLUMINA	Normal	Kidney_undefined	NA	NA
SRR2487560	SRP064011	FALSE	SINGLE	miRNA-Seq	ILLUMINA	Tumor	RCC	NA	NA
SRR2487561	SRP064011	FALSE	SINGLE	miRNA-Seq	ILLUMINA	Tumor	RCC	NA	NA
SRR2487562	SRP064011	FALSE	SINGLE	miRNA-Seq	ILLUMINA	Tumor	RCC	NA	NA
SRR2487563	SRP064011	FALSE	SINGLE	miRNA-Seq	ILLUMINA	Tumor	RCC	NA	NA
SRR2487564	SRP064011	FALSE	SINGLE	miRNA-Seq	ILLUMINA	Tumor	RCC	NA	NA
SRR2487565	SRP064011	FALSE	SINGLE	miRNA-Seq	ILLUMINA	Tumor	RCC	NA	NA
SRR2487566	SRP064011	FALSE	SINGLE	miRNA-Seq	ILLUMINA	Tumor	RCC	NA	NA
SRR2487567	SRP064011	FALSE	SINGLE	miRNA-Seq	ILLUMINA	Tumor	RCC	NA	NA
SRR2487568	SRP064011	FALSE	SINGLE	miRNA-Seq	ILLUMINA	Tumor	RCC	NA	NA
SRR2487569	SRP064011	FALSE	SINGLE	miRNA-Seq	ILLUMINA	Tumor	RCC	NA	NA
SRR2487570	SRP064011	FALSE	SINGLE	miRNA-Seq	ILLUMINA	Tumor	RCC	NA	NA
SRR2487571	SRP064011	FALSE	SINGLE	miRNA-Seq	ILLUMINA	Tumor	RCC	NA	NA
SRR2487572	SRP064011	FALSE	SINGLE	miRNA-Seq	ILLUMINA	Normal	Kidney_undefined	NA	NA
SRR2487573	SRP064011	FALSE	SINGLE	miRNA-Seq	ILLUMINA	Normal	Kidney_undefined	NA	NA
SRR2487574	SRP064011	FALSE	SINGLE	miRNA-Seq	ILLUMINA	Normal	Kidney_undefined	NA	NA
SRR2487575	SRP064011	FALSE	SINGLE	miRNA-Seq	ILLUMINA	Normal	Kidney_undefined	NA	NA
SRR2487576	SRP064011	FALSE	SINGLE	miRNA-Seq	ILLUMINA	Normal	Kidney_undefined	NA	NA
SRR2487577	SRP064011	FALSE	SINGLE	miRNA-Seq	ILLUMINA	Normal	Kidney_undefined	NA	NA
SRR2487578	SRP064011	FALSE	SINGLE	miRNA-Seq	ILLUMINA	Normal	Kidney_undefined	NA	NA
SRR2487579	SRP064011	FALSE	SINGLE	miRNA-Seq	ILLUMINA	Normal	Kidney_undefined	NA	NA
SRR2487580	SRP064011	FALSE	SINGLE	miRNA-Seq	ILLUMINA	Normal	Kidney_undefined	NA	NA
SRR2487581	SRP064011	FALSE	SINGLE	miRNA-Seq	ILLUMINA	Normal	Kidney_undefined	NA	NA
SRR2487582	SRP064011	FALSE	SINGLE	miRNA-Seq	ILLUMINA	Normal	Kidney_undefined	NA	NA
SRR2487583	SRP064011	FALSE	SINGLE	miRNA-Seq	ILLUMINA	Normal	Kidney_undefined	NA	NA
SRR2487584	SRP064011	FALSE	SINGLE	miRNA-Seq	ILLUMINA	Tumor	RCC	NA	NA
SRR2487585	SRP064011	FALSE	SINGLE	miRNA-Seq	ILLUMINA	Tumor	RCC	NA	NA
SRR2487586	SRP064011	FALSE	SINGLE	miRNA-Seq	ILLUMINA	Tumor	RCC	NA	NA
SRR2487587	SRP064011	FALSE	SINGLE	miRNA-Seq	ILLUMINA	Tumor	RCC	NA	NA
SRR2487588	SRP064011	FALSE	SINGLE	miRNA-Seq	ILLUMINA	Tumor	RCC	NA	NA
SRR2487589	SRP064011	FALSE	SINGLE	miRNA-Seq	ILLUMINA	Tumor	RCC	NA	NA
SRR2487590	SRP064011	FALSE	SINGLE	miRNA-Seq	ILLUMINA	Tumor	RCC	NA	NA
SRR2487591	SRP064011	FALSE	SINGLE	miRNA-Seq	ILLUMINA	Tumor	RCC	NA	NA
SRR2487592	SRP064011	FALSE	SINGLE	miRNA-Seq	ILLUMINA	Tumor	RCC	NA	NA
SRR2487593	SRP064011	FALSE	SINGLE	miRNA-Seq	ILLUMINA	Tumor	RCC	NA	NA
SRR2487594	SRP064011	FALSE	SINGLE	miRNA-Seq	ILLUMINA	Tumor	RCC	NA	NA
SRR2487595	SRP064011	FALSE	SINGLE	miRNA-Seq	ILLUMINA	Tumor	RCC	NA	NA
SRR2487596	SRP064011	FALSE	SINGLE	miRNA-Seq	ILLUMINA	Normal	Kidney_undefined	NA	NA
SRR2487597	SRP064011	FALSE	SINGLE	miRNA-Seq	ILLUMINA	Normal	Kidney_undefined	NA	NA
SRR2487598	SRP064011	FALSE	SINGLE	miRNA-Seq	ILLUMINA	Normal	Kidney_undefined	NA	NA
SRR2487599	SRP064011	FALSE	SINGLE	miRNA-Seq	ILLUMINA	Normal	Kidney_undefined	NA	NA
SRR2487600	SRP064011	FALSE	SINGLE	miRNA-Seq	ILLUMINA	Normal	Kidney_undefined	NA	NA
SRR2487601	SRP064011	FALSE	SINGLE	miRNA-Seq	ILLUMINA	Normal	Kidney_undefined	NA	NA
SRR2487602	SRP064011	FALSE	SINGLE	miRNA-Seq	ILLUMINA	Normal	Kidney_undefined	NA	NA
SRR2487603	SRP064011	FALSE	SINGLE	miRNA-Seq	ILLUMINA	Normal	Kidney_undefined	NA	NA
SRR2487604	SRP064011	FALSE	SINGLE	miRNA-Seq	ILLUMINA	Normal	Kidney_undefined	NA	NA
SRR2487605	SRP064011	FALSE	SINGLE	miRNA-Seq	ILLUMINA	Normal	Kidney_undefined	NA	NA
SRR2487606	SRP064011	FALSE	SINGLE	miRNA-Seq	ILLUMINA	Normal	Kidney_undefined	NA	NA
SRR2487607	SRP064011	FALSE	SINGLE	miRNA-Seq	ILLUMINA	Normal	Kidney_undefined	NA	NA
SRR2487608	SRP064011	FALSE	SINGLE	miRNA-Seq	ILLUMINA	Tumor	RCC	NA	NA
SRR2487609	SRP064011	FALSE	SINGLE	miRNA-Seq	ILLUMINA	Tumor	RCC	NA	NA
SRR2487610	SRP064011	FALSE	SINGLE	miRNA-Seq	ILLUMINA	Tumor	RCC	NA	NA
SRR2487611	SRP064011	FALSE	SINGLE	miRNA-Seq	ILLUMINA	Tumor	RCC	NA	NA
SRR2487612	SRP064011	FALSE	SINGLE	miRNA-Seq	ILLUMINA	Tumor	RCC	NA	NA
SRR2487613	SRP064011	FALSE	SINGLE	miRNA-Seq	ILLUMINA	Tumor	RCC	NA	NA
SRR2487614	SRP064011	FALSE	SINGLE	miRNA-Seq	ILLUMINA	Tumor	RCC	NA	NA
SRR2487615	SRP064011	FALSE	SINGLE	miRNA-Seq	ILLUMINA	Tumor	RCC	NA	NA
SRR2487616	SRP064011	FALSE	SINGLE	miRNA-Seq	ILLUMINA	Tumor	RCC	NA	NA
SRR2487617	SRP064011	FALSE	SINGLE	miRNA-Seq	ILLUMINA	Tumor	RCC	NA	NA
SRR2487618	SRP064011	FALSE	SINGLE	miRNA-Seq	ILLUMINA	Tumor	RCC	NA	NA
SRR2487619	SRP064011	FALSE	SINGLE	miRNA-Seq	ILLUMINA	Tumor	RCC	NA	NA
SRR2487620	SRP064011	FALSE	SINGLE	miRNA-Seq	ILLUMINA	Normal	Kidney_undefined	NA	NA
SRR2487621	SRP064011	FALSE	SINGLE	miRNA-Seq	ILLUMINA	Normal	Kidney_undefined	NA	NA
SRR2487622	SRP064011	FALSE	SINGLE	miRNA-Seq	ILLUMINA	Normal	Kidney_undefined	NA	NA
SRR2487623	SRP064011	FALSE	SINGLE	miRNA-Seq	ILLUMINA	Normal	Kidney_undefined	NA	NA
SRR2487624	SRP064011	FALSE	SINGLE	miRNA-Seq	ILLUMINA	Normal	Kidney_undefined	NA	NA
SRR2487625	SRP064011	FALSE	SINGLE	miRNA-Seq	ILLUMINA	Normal	Kidney_undefined	NA	NA
SRR2487626	SRP064011	FALSE	SINGLE	miRNA-Seq	ILLUMINA	Normal	Kidney_undefined	NA	NA
SRR2487627	SRP064011	FALSE	SINGLE	miRNA-Seq	ILLUMINA	Normal	Kidney_undefined	NA	NA
SRR2487628	SRP064011	FALSE	SINGLE	miRNA-Seq	ILLUMINA	Normal	Kidney_undefined	NA	NA
SRR2487629	SRP064011	FALSE	SINGLE	miRNA-Seq	ILLUMINA	Normal	Kidney_undefined	NA	NA
SRR2487630	SRP064011	FALSE	SINGLE	miRNA-Seq	ILLUMINA	Normal	Kidney_undefined	NA	NA
SRR2487631	SRP064011	FALSE	SINGLE	miRNA-Seq	ILLUMINA	Normal	Kidney_undefined	NA	NA
SRR2487632	SRP064011	FALSE	SINGLE	miRNA-Seq	ILLUMINA	Tumor	RCC	NA	NA
SRR2487633	SRP064011	FALSE	SINGLE	miRNA-Seq	ILLUMINA	Tumor	RCC	NA	NA
SRR2487634	SRP064011	FALSE	SINGLE	miRNA-Seq	ILLUMINA	Tumor	RCC	NA	NA
SRR2487635	SRP064011	FALSE	SINGLE	miRNA-Seq	ILLUMINA	Tumor	RCC	NA	NA
SRR2487636	SRP064011	FALSE	SINGLE	miRNA-Seq	ILLUMINA	Tumor	RCC	NA	NA
SRR2487637	SRP064011	FALSE	SINGLE	miRNA-Seq	ILLUMINA	Tumor	RCC	NA	NA
SRR2487638	SRP064011	FALSE	SINGLE	miRNA-Seq	ILLUMINA	Tumor	RCC	NA	NA
SRR2487639	SRP064011	FALSE	SINGLE	miRNA-Seq	ILLUMINA	Tumor	RCC	NA	NA
SRR2487640	SRP064011	FALSE	SINGLE	miRNA-Seq	ILLUMINA	Normal	Kidney_undefined	NA	NA
SRR2487641	SRP064011	FALSE	SINGLE	miRNA-Seq	ILLUMINA	Normal	Kidney_undefined	NA	NA
SRR2487642	SRP064011	FALSE	SINGLE	miRNA-Seq	ILLUMINA	Normal	Kidney_undefined	NA	NA
SRR2487643	SRP064011	FALSE	SINGLE	miRNA-Seq	ILLUMINA	Normal	Kidney_undefined	NA	NA
SRR2487644	SRP064011	FALSE	SINGLE	miRNA-Seq	ILLUMINA	Normal	Kidney_undefined	NA	NA
SRR2487645	SRP064011	FALSE	SINGLE	miRNA-Seq	ILLUMINA	Normal	Kidney_undefined	NA	NA
SRR2487646	SRP064011	FALSE	SINGLE	miRNA-Seq	ILLUMINA	Normal	Kidney_undefined	NA	NA
SRR2487647	SRP064011	FALSE	SINGLE	miRNA-Seq	ILLUMINA	Normal	Kidney_undefined	NA	NA
SRR2487648	SRP064011	FALSE	SINGLE	miRNA-Seq	ILLUMINA	Tumor	RCC	NA	NA
SRR2487649	SRP064011	FALSE	SINGLE	miRNA-Seq	ILLUMINA	Tumor	RCC	NA	NA
SRR2487650	SRP064011	FALSE	SINGLE	miRNA-Seq	ILLUMINA	Tumor	RCC	NA	NA
SRR2487651	SRP064011	FALSE	SINGLE	miRNA-Seq	ILLUMINA	Tumor	RCC	NA	NA
SRR2487652	SRP064011	FALSE	SINGLE	miRNA-Seq	ILLUMINA	Tumor	RCC	NA	NA
SRR2487653	SRP064011	FALSE	SINGLE	miRNA-Seq	ILLUMINA	Tumor	RCC	NA	NA
SRR2487654	SRP064011	FALSE	SINGLE	miRNA-Seq	ILLUMINA	Tumor	RCC	NA	NA
SRR2487655	SRP064011	FALSE	SINGLE	miRNA-Seq	ILLUMINA	Tumor	RCC	NA	NA
SRR2487656	SRP064011	FALSE	SINGLE	miRNA-Seq	ILLUMINA	Tumor	RCC	NA	NA
SRR2487657	SRP064011	FALSE	SINGLE	miRNA-Seq	ILLUMINA	Tumor	RCC	NA	NA
SRR2487658	SRP064011	FALSE	SINGLE	miRNA-Seq	ILLUMINA	Tumor	RCC	NA	NA
SRR2487659	SRP064011	FALSE	SINGLE	miRNA-Seq	ILLUMINA	Tumor	RCC	NA	NA
SRR2487660	SRP064011	FALSE	SINGLE	miRNA-Seq	ILLUMINA	Normal	Kidney_undefined	NA	NA
SRR2487661	SRP064011	FALSE	SINGLE	miRNA-Seq	ILLUMINA	Normal	Kidney_undefined	NA	NA
SRR2487662	SRP064011	FALSE	SINGLE	miRNA-Seq	ILLUMINA	Normal	Kidney_undefined	NA	NA
SRR2487663	SRP064011	FALSE	SINGLE	miRNA-Seq	ILLUMINA	Normal	Kidney_undefined	NA	NA
SRR2487664	SRP064011	FALSE	SINGLE	miRNA-Seq	ILLUMINA	Normal	Kidney_undefined	NA	NA
SRR2487665	SRP064011	FALSE	SINGLE	miRNA-Seq	ILLUMINA	Normal	Kidney_undefined	NA	NA
SRR2487666	SRP064011	FALSE	SINGLE	miRNA-Seq	ILLUMINA	Normal	Kidney_undefined	NA	NA
SRR2487667	SRP064011	FALSE	SINGLE	miRNA-Seq	ILLUMINA	Normal	Kidney_undefined	NA	NA
SRR2487668	SRP064011	FALSE	SINGLE	miRNA-Seq	ILLUMINA	Tumor	RCC	NA	NA
SRR2487669	SRP064011	FALSE	SINGLE	miRNA-Seq	ILLUMINA	Tumor	RCC	NA	NA
SRR2487670	SRP064011	FALSE	SINGLE	miRNA-Seq	ILLUMINA	Tumor	RCC	NA	NA
SRR2487671	SRP064011	FALSE	SINGLE	miRNA-Seq	ILLUMINA	Tumor	RCC	NA	NA
SRR2487672	SRP064011	FALSE	SINGLE	miRNA-Seq	ILLUMINA	Tumor	RCC	NA	NA
SRR2487673	SRP064011	FALSE	SINGLE	miRNA-Seq	ILLUMINA	Tumor	RCC	NA	NA
SRR2487674	SRP064011	FALSE	SINGLE	miRNA-Seq	ILLUMINA	Tumor	RCC	NA	NA
SRR2487675	SRP064011	FALSE	SINGLE	miRNA-Seq	ILLUMINA	Tumor	RCC	NA	NA
SRR2487676	SRP064011	FALSE	SINGLE	miRNA-Seq	ILLUMINA	Tumor	RCC	NA	NA
SRR2487677	SRP064011	FALSE	SINGLE	miRNA-Seq	ILLUMINA	Tumor	RCC	NA	NA
SRR2487678	SRP064011	FALSE	SINGLE	miRNA-Seq	ILLUMINA	Tumor	RCC	NA	NA
SRR2487679	SRP064011	FALSE	SINGLE	miRNA-Seq	ILLUMINA	Tumor	RCC	NA	NA
SRR2487680	SRP064011	FALSE	SINGLE	miRNA-Seq	ILLUMINA	Normal	Kidney_undefined	NA	NA
SRR2487681	SRP064011	FALSE	SINGLE	miRNA-Seq	ILLUMINA	Normal	Kidney_undefined	NA	NA
SRR2487682	SRP064011	FALSE	SINGLE	miRNA-Seq	ILLUMINA	Normal	Kidney_undefined	NA	NA
SRR2487683	SRP064011	FALSE	SINGLE	miRNA-Seq	ILLUMINA	Normal	Kidney_undefined	NA	NA
SRR2487684	SRP064011	FALSE	SINGLE	miRNA-Seq	ILLUMINA	Normal	Kidney_undefined	NA	NA
SRR2487685	SRP064011	FALSE	SINGLE	miRNA-Seq	ILLUMINA	Normal	Kidney_undefined	NA	NA
SRR2487686	SRP064011	FALSE	SINGLE	miRNA-Seq	ILLUMINA	Normal	Kidney_undefined	NA	NA
SRR2487687	SRP064011	FALSE	SINGLE	miRNA-Seq	ILLUMINA	Normal	Kidney_undefined	NA	NA
SRR2487688	SRP064011	FALSE	SINGLE	miRNA-Seq	ILLUMINA	Normal	Kidney_undefined	NA	NA
SRR2487689	SRP064011	FALSE	SINGLE	miRNA-Seq	ILLUMINA	Normal	Kidney_undefined	NA	NA
SRR2487690	SRP064011	FALSE	SINGLE	miRNA-Seq	ILLUMINA	Normal	Kidney_undefined	NA	NA
SRR2487691	SRP064011	FALSE	SINGLE	miRNA-Seq	ILLUMINA	Normal	Kidney_undefined	NA	NA
SRR2487692	SRP064011	FALSE	SINGLE	miRNA-Seq	ILLUMINA	Normal	Kidney_undefined	NA	NA
SRR2487693	SRP064011	FALSE	SINGLE	miRNA-Seq	ILLUMINA	Normal	Kidney_undefined	NA	NA
SRR2487694	SRP064011	FALSE	SINGLE	miRNA-Seq	ILLUMINA	Normal	Kidney_undefined	NA	NA
SRR2487695	SRP064011	FALSE	SINGLE	miRNA-Seq	ILLUMINA	Normal	Kidney_undefined	NA	NA
SRR2487696	SRP064011	FALSE	SINGLE	miRNA-Seq	ILLUMINA	Normal	Kidney_undefined	NA	NA
SRR2487697	SRP064011	FALSE	SINGLE	miRNA-Seq	ILLUMINA	Normal	Kidney_undefined	NA	NA
SRR2487698	SRP064011	FALSE	SINGLE	miRNA-Seq	ILLUMINA	Normal	Kidney_undefined	NA	NA
SRR2487699	SRP064011	FALSE	SINGLE	miRNA-Seq	ILLUMINA	Normal	Kidney_undefined	NA	NA
SRR2487700	SRP064011	FALSE	SINGLE	miRNA-Seq	ILLUMINA	Tumor	RCC	NA	NA
SRR2487701	SRP064011	FALSE	SINGLE	miRNA-Seq	ILLUMINA	Tumor	RCC	NA	NA
SRR2487702	SRP064011	FALSE	SINGLE	miRNA-Seq	ILLUMINA	Tumor	RCC	NA	NA
SRR2487703	SRP064011	FALSE	SINGLE	miRNA-Seq	ILLUMINA	Tumor	RCC	NA	NA
SRR2487704	SRP064011	FALSE	SINGLE	miRNA-Seq	ILLUMINA	Tumor	RCC	NA	NA
SRR2487705	SRP064011	FALSE	SINGLE	miRNA-Seq	ILLUMINA	Tumor	RCC	NA	NA
SRR2487706	SRP064011	FALSE	SINGLE	miRNA-Seq	ILLUMINA	Tumor	RCC	NA	NA
SRR2487707	SRP064011	FALSE	SINGLE	miRNA-Seq	ILLUMINA	Tumor	RCC	NA	NA
SRR2487708	SRP064011	FALSE	SINGLE	miRNA-Seq	ILLUMINA	Tumor	RCC	NA	NA
SRR2487709	SRP064011	FALSE	SINGLE	miRNA-Seq	ILLUMINA	Tumor	RCC	NA	NA
SRR2487710	SRP064011	FALSE	SINGLE	miRNA-Seq	ILLUMINA	Tumor	RCC	NA	NA
SRR2487711	SRP064011	FALSE	SINGLE	miRNA-Seq	ILLUMINA	Tumor	RCC	NA	NA
SRR2731278	SRP065014	FALSE	SINGLE	miRNA-Seq	ILLUMINA	Tumor	Unknown	NA	NA
SRR2731279	SRP065014	FALSE	SINGLE	miRNA-Seq	ILLUMINA	Tumor	Unknown	NA	NA
SRR2731280	SRP065014	FALSE	SINGLE	miRNA-Seq	ILLUMINA	Tumor	Unknown	NA	NA
SRR2731281	SRP065014	FALSE	SINGLE	miRNA-Seq	ILLUMINA	Tumor	Unknown	NA	NA
SRR2731282	SRP065014	FALSE	SINGLE	miRNA-Seq	ILLUMINA	Tumor	Unknown	NA	NA
SRR2731283	SRP065014	FALSE	SINGLE	miRNA-Seq	ILLUMINA	Tumor	Unknown	NA	NA
SRR2731284	SRP065014	FALSE	SINGLE	miRNA-Seq	ILLUMINA	Tumor	Unknown	NA	NA
SRR2731285	SRP065014	FALSE	SINGLE	miRNA-Seq	ILLUMINA	Tumor	Unknown	NA	NA
SRR2731286	SRP065014	FALSE	SINGLE	miRNA-Seq	ILLUMINA	Tumor	Unknown	NA	NA
SRR2731287	SRP065014	FALSE	SINGLE	miRNA-Seq	ILLUMINA	Tumor	Unknown	NA	NA
SRR2731288	SRP065014	FALSE	SINGLE	miRNA-Seq	ILLUMINA	Tumor	Unknown	NA	NA
SRR2731289	SRP065014	FALSE	SINGLE	miRNA-Seq	ILLUMINA	Tumor	Unknown	NA	NA
SRR2731290	SRP065014	FALSE	SINGLE	miRNA-Seq	ILLUMINA	Tumor	Unknown	NA	NA
SRR2731291	SRP065014	FALSE	SINGLE	miRNA-Seq	ILLUMINA	Tumor	Unknown	NA	NA
SRR2731292	SRP065014	FALSE	SINGLE	miRNA-Seq	ILLUMINA	Tumor	Unknown	NA	NA
SRR2731293	SRP065014	FALSE	SINGLE	miRNA-Seq	ILLUMINA	Tumor	Unknown	NA	NA
SRR2731294	SRP065014	FALSE	SINGLE	miRNA-Seq	ILLUMINA	Tumor	Unknown	NA	NA
SRR2731295	SRP065014	FALSE	SINGLE	miRNA-Seq	ILLUMINA	Tumor	Unknown	NA	NA
SRR2731296	SRP065014	FALSE	SINGLE	miRNA-Seq	ILLUMINA	Tumor	Unknown	NA	NA
SRR2731297	SRP065014	FALSE	SINGLE	miRNA-Seq	ILLUMINA	Tumor	Unknown	NA	NA
SRR2731298	SRP065014	FALSE	SINGLE	miRNA-Seq	ILLUMINA	Tumor	Unknown	NA	NA
SRR2731299	SRP065014	FALSE	SINGLE	miRNA-Seq	ILLUMINA	Tumor	Unknown	NA	NA
SRR2731300	SRP065014	FALSE	SINGLE	miRNA-Seq	ILLUMINA	Tumor	Unknown	NA	NA
SRR2731301	SRP065014	FALSE	SINGLE	miRNA-Seq	ILLUMINA	Tumor	Unknown	NA	NA
SRR2731302	SRP065014	FALSE	SINGLE	miRNA-Seq	ILLUMINA	Tumor	Unknown	NA	NA
SRR2731303	SRP065014	FALSE	SINGLE	miRNA-Seq	ILLUMINA	Tumor	Unknown	NA	NA
SRR2731304	SRP065014	FALSE	SINGLE	miRNA-Seq	ILLUMINA	Tumor	Unknown	NA	NA
SRR2731305	SRP065014	FALSE	SINGLE	miRNA-Seq	ILLUMINA	Tumor	Unknown	NA	NA
SRR2731306	SRP065014	FALSE	SINGLE	miRNA-Seq	ILLUMINA	Tumor	Unknown	NA	NA
SRR2731307	SRP065014	FALSE	SINGLE	miRNA-Seq	ILLUMINA	Tumor	Unknown	NA	NA
SRR2731308	SRP065014	FALSE	SINGLE	miRNA-Seq	ILLUMINA	Tumor	Unknown	NA	NA
SRR2731309	SRP065014	FALSE	SINGLE	miRNA-Seq	ILLUMINA	Tumor	Unknown	NA	NA
SRR2731310	SRP065014	FALSE	SINGLE	miRNA-Seq	ILLUMINA	Tumor	Unknown	NA	NA
SRR2731311	SRP065014	FALSE	SINGLE	miRNA-Seq	ILLUMINA	Tumor	Unknown	NA	NA
SRR2731312	SRP065014	FALSE	SINGLE	miRNA-Seq	ILLUMINA	Tumor	Unknown	NA	NA
SRR2731313	SRP065014	FALSE	SINGLE	miRNA-Seq	ILLUMINA	Tumor	Unknown	NA	NA
SRR2731314	SRP065014	FALSE	SINGLE	miRNA-Seq	ILLUMINA	Tumor	Unknown	NA	NA
SRR2731315	SRP065014	FALSE	SINGLE	miRNA-Seq	ILLUMINA	Tumor	Unknown	NA	NA
SRR2731316	SRP065014	FALSE	SINGLE	miRNA-Seq	ILLUMINA	Tumor	Unknown	NA	NA
SRR2731317	SRP065014	FALSE	SINGLE	miRNA-Seq	ILLUMINA	Tumor	Unknown	NA	NA
SRR2731318	SRP065014	FALSE	SINGLE	miRNA-Seq	ILLUMINA	Tumor	Unknown	NA	NA
SRR2731319	SRP065014	FALSE	SINGLE	miRNA-Seq	ILLUMINA	Tumor	Unknown	NA	NA
SRR2731320	SRP065014	FALSE	SINGLE	miRNA-Seq	ILLUMINA	Tumor	Unknown	NA	NA
SRR2731321	SRP065014	FALSE	SINGLE	miRNA-Seq	ILLUMINA	Tumor	Unknown	NA	NA
SRR2731322	SRP065014	FALSE	SINGLE	miRNA-Seq	ILLUMINA	Tumor	Unknown	NA	NA
SRR2731323	SRP065014	FALSE	SINGLE	miRNA-Seq	ILLUMINA	Tumor	Unknown	NA	NA
SRR2731324	SRP065014	FALSE	SINGLE	miRNA-Seq	ILLUMINA	Tumor	Unknown	NA	NA
SRR2731325	SRP065014	FALSE	SINGLE	miRNA-Seq	ILLUMINA	Tumor	Unknown	NA	NA
SRR2731326	SRP065014	FALSE	SINGLE	miRNA-Seq	ILLUMINA	Tumor	Unknown	NA	NA
SRR2731327	SRP065014	FALSE	SINGLE	miRNA-Seq	ILLUMINA	Tumor	Unknown	NA	NA
SRR2731328	SRP065014	FALSE	SINGLE	miRNA-Seq	ILLUMINA	Tumor	Unknown	NA	NA
SRR2731329	SRP065014	FALSE	SINGLE	miRNA-Seq	ILLUMINA	Tumor	Unknown	NA	NA
SRR2731330	SRP065014	FALSE	SINGLE	miRNA-Seq	ILLUMINA	Tumor	Unknown	NA	NA
SRR2731331	SRP065014	FALSE	SINGLE	miRNA-Seq	ILLUMINA	Tumor	Unknown	NA	NA
SRR2731332	SRP065014	FALSE	SINGLE	miRNA-Seq	ILLUMINA	Tumor	Unknown	NA	NA
SRR2731333	SRP065014	FALSE	SINGLE	miRNA-Seq	ILLUMINA	Tumor	Unknown	NA	NA
SRR2731334	SRP065014	FALSE	SINGLE	miRNA-Seq	ILLUMINA	Tumor	Unknown	NA	NA
SRR2731335	SRP065014	FALSE	SINGLE	miRNA-Seq	ILLUMINA	Tumor	Unknown	NA	NA
SRR2731336	SRP065014	FALSE	SINGLE	miRNA-Seq	ILLUMINA	Tumor	Unknown	NA	NA
SRR2731337	SRP065014	FALSE	SINGLE	miRNA-Seq	ILLUMINA	Tumor	Unknown	NA	NA
SRR2731338	SRP065014	FALSE	SINGLE	miRNA-Seq	ILLUMINA	Tumor	Unknown	NA	NA
SRR2731339	SRP065014	FALSE	SINGLE	miRNA-Seq	ILLUMINA	Tumor	Unknown	NA	NA
SRR2731340	SRP065014	FALSE	SINGLE	miRNA-Seq	ILLUMINA	Tumor	Unknown	NA	NA
SRR2731341	SRP065014	FALSE	SINGLE	miRNA-Seq	ILLUMINA	Tumor	Unknown	NA	NA
SRR2731342	SRP065014	FALSE	SINGLE	miRNA-Seq	ILLUMINA	Tumor	Unknown	NA	NA
SRR2731343	SRP065014	FALSE	SINGLE	miRNA-Seq	ILLUMINA	Tumor	Unknown	NA	NA
SRR2731344	SRP065014	FALSE	SINGLE	miRNA-Seq	ILLUMINA	Tumor	Unknown	NA	NA
SRR2731345	SRP065014	FALSE	SINGLE	miRNA-Seq	ILLUMINA	Tumor	Unknown	NA	NA
SRR2731346	SRP065014	FALSE	SINGLE	miRNA-Seq	ILLUMINA	Tumor	Unknown	NA	NA
SRR2731347	SRP065014	FALSE	SINGLE	miRNA-Seq	ILLUMINA	Tumor	Unknown	NA	NA
SRR2731348	SRP065014	FALSE	SINGLE	miRNA-Seq	ILLUMINA	Tumor	Unknown	NA	NA
SRR2731349	SRP065014	FALSE	SINGLE	miRNA-Seq	ILLUMINA	Tumor	Unknown	NA	NA
SRR2731350	SRP065014	FALSE	SINGLE	miRNA-Seq	ILLUMINA	Tumor	Unknown	NA	NA
SRR2731351	SRP065014	FALSE	SINGLE	miRNA-Seq	ILLUMINA	Tumor	Unknown	NA	NA
SRR2874123	SRP044937	FALSE	SINGLE	OTHER	ILLUMINA	Normal	Kidney_undefined	NA	NA
SRR2874124	SRP044937	FALSE	SINGLE	OTHER	ILLUMINA	Normal	Kidney_undefined	NA	NA
SRR2874125	SRP044937	FALSE	SINGLE	OTHER	ILLUMINA	Tumor	Tumor	NA	NA
SRR2874126	SRP044937	FALSE	SINGLE	OTHER	ILLUMINA	Tumor	Tumor	NA	NA
SRR2874127	SRP044937	FALSE	SINGLE	OTHER	ILLUMINA	Normal	Kidney_undefined	NA	NA
SRR2874128	SRP044937	FALSE	SINGLE	OTHER	ILLUMINA	Normal	Kidney_undefined	NA	NA
SRR2874129	SRP044937	FALSE	SINGLE	OTHER	ILLUMINA	Tumor	Tumor	NA	NA
SRR2874130	SRP044937	FALSE	SINGLE	OTHER	ILLUMINA	Tumor	Tumor	NA	NA
SRR2919508	SRP066267	FALSE	PAIRED	RNA-Seq	ILLUMINA	Normal	Kidney_undefined	NA	NA
SRR2919509	SRP066267	FALSE	PAIRED	RNA-Seq	ILLUMINA	Normal	Kidney_undefined	NA	NA
SRR2921897	SRP066118	TRUE	SINGLE	RNA-Seq	ILLUMINA	Cancer_line	RCC	RCC	RCC_primary_cellLine
SRR2921898	SRP066118	TRUE	SINGLE	RNA-Seq	ILLUMINA	Cancer_line	RCC	RCC	RCC_primary_cellLine
SRR2921899	SRP066118	TRUE	SINGLE	RNA-Seq	ILLUMINA	Cancer_line	RCC	RCC	RCC_primary_cellLine
SRR2921900	SRP066118	TRUE	SINGLE	RNA-Seq	ILLUMINA	Cancer_line	RCC	RCC	RCC_primary_cellLine
SRR2921901	SRP066118	TRUE	SINGLE	RNA-Seq	ILLUMINA	Cancer_line	RCC	RCC	RCC_primary_cellLine
SRR2921902	SRP066118	FALSE	SINGLE	RNA-Seq	ILLUMINA	Cancer_line	RCC	NA	NA
SRR2921903	SRP066118	TRUE	SINGLE	RNA-Seq	ILLUMINA	Cancer_line	RCC	RCC	RCC_primary_cellLine
SRR2921904	SRP066118	TRUE	SINGLE	RNA-Seq	ILLUMINA	Cancer_line	RCC	RCC	RCC_primary_cellLine
SRR2921905	SRP066118	TRUE	SINGLE	RNA-Seq	ILLUMINA	Cancer_line	RCC	RCC	RCC_primary_cellLine
SRR2921906	SRP066118	TRUE	SINGLE	RNA-Seq	ILLUMINA	Cancer_line	RCC	RCC	RCC_primary_cellLine
SRR2921907	SRP066118	FALSE	SINGLE	RNA-Seq	ILLUMINA	Cancer_line	RCC	NA	NA
SRR2921908	SRP066118	FALSE	SINGLE	RNA-Seq	ILLUMINA	Cancer_line	RCC	NA	NA
SRR2921909	SRP066118	TRUE	SINGLE	RNA-Seq	ILLUMINA	Cancer_line	RCC	RCC	RCC_primary_cellLine
SRR2921910	SRP066118	FALSE	SINGLE	RNA-Seq	ILLUMINA	Cancer_line	RCC	NA	NA
SRR2921911	SRP066118	FALSE	SINGLE	RNA-Seq	ILLUMINA	Cancer_line	RCC	NA	NA
SRR2921912	SRP066118	TRUE	SINGLE	RNA-Seq	ILLUMINA	Cancer_line	RCC	RCC	RCC_primary_cellLine
SRR2921913	SRP066118	FALSE	SINGLE	RNA-Seq	ILLUMINA	Cancer_line	RCC	NA	NA
SRR2921914	SRP066118	FALSE	SINGLE	RNA-Seq	ILLUMINA	Cancer_line	RCC	NA	NA
SRR2921915	SRP066118	TRUE	SINGLE	RNA-Seq	ILLUMINA	Cancer_line	RCC	RCC	RCC_primary_cellLine
SRR2921916	SRP066118	FALSE	SINGLE	RNA-Seq	ILLUMINA	Cancer_line	RCC	NA	NA
SRR2921917	SRP066118	FALSE	SINGLE	RNA-Seq	ILLUMINA	Cancer_line	RCC	NA	NA
SRR2921918	SRP066118	TRUE	SINGLE	RNA-Seq	ILLUMINA	Cancer_line	RCC	RCC	RCC_primary_cellLine
SRR2921919	SRP066118	FALSE	SINGLE	RNA-Seq	ILLUMINA	Cancer_line	RCC	NA	NA
SRR2921920	SRP066118	FALSE	SINGLE	RNA-Seq	ILLUMINA	Cancer_line	RCC	NA	NA
SRR2921921	SRP066118	TRUE	SINGLE	RNA-Seq	ILLUMINA	Tumor	RCC	RCC	RCC
SRR2921922	SRP066118	TRUE	SINGLE	RNA-Seq	ILLUMINA	Tumor	RCC	RCC	RCC
SRR2921923	SRP066118	TRUE	SINGLE	RNA-Seq	ILLUMINA	Tumor	RCC	RCC	RCC
SRR2921924	SRP066118	TRUE	SINGLE	RNA-Seq	ILLUMINA	Tumor	RCC	RCC	RCC
SRR2921925	SRP066118	FALSE	SINGLE	RNA-Seq	ILLUMINA	Tumor	RCC	NA	NA
SRR2921926	SRP066118	FALSE	SINGLE	RNA-Seq	ILLUMINA	Tumor	RCC	NA	NA
SRR2921927	SRP066118	TRUE	SINGLE	RNA-Seq	ILLUMINA	Tumor	RCC	RCC	RCC
SRR2921928	SRP066118	TRUE	SINGLE	RNA-Seq	ILLUMINA	Tumor	RCC	RCC	RCC
SRR2921929	SRP066118	TRUE	SINGLE	RNA-Seq	ILLUMINA	Tumor	RCC	RCC	RCC
SRR2921930	SRP066118	TRUE	SINGLE	RNA-Seq	ILLUMINA	Cancer_line	RCC	RCC	RCC_primary_cellLine
SRR2921931	SRP066118	TRUE	SINGLE	RNA-Seq	ILLUMINA	Cancer_line	RCC	RCC	RCC_primary_cellLine
SRR2921932	SRP066118	TRUE	SINGLE	RNA-Seq	ILLUMINA	Cancer_line	RCC	RCC	RCC_primary_cellLine
SRR2921933	SRP066118	TRUE	SINGLE	RNA-Seq	ILLUMINA	Cancer_line	RCC	RCC	RCC_primary_cellLine
SRR2921934	SRP066118	TRUE	SINGLE	RNA-Seq	ILLUMINA	Cancer_line	RCC	RCC	RCC_primary_cellLine
SRR2921935	SRP066118	TRUE	SINGLE	RNA-Seq	ILLUMINA	Cancer_line	RCC	RCC	RCC_primary_cellLine
SRR2921936	SRP066118	TRUE	SINGLE	RNA-Seq	ILLUMINA	Cancer_line	RCC	RCC	RCC_primary_cellLine
SRR2921937	SRP066118	FALSE	SINGLE	RNA-Seq	ILLUMINA	Cancer_line	RCC	NA	NA
SRR2921938	SRP066118	FALSE	SINGLE	RNA-Seq	ILLUMINA	Cancer_line	RCC	NA	NA
SRR2921939	SRP066118	TRUE	SINGLE	RNA-Seq	ILLUMINA	Tumor	RCC	RCC	RCC
SRR2921940	SRP066118	TRUE	SINGLE	RNA-Seq	ILLUMINA	Tumor	RCC	RCC	RCC
SRR2921941	SRP066118	TRUE	SINGLE	RNA-Seq	ILLUMINA	Tumor	RCC	RCC	RCC
SRR2921942	SRP066118	TRUE	SINGLE	RNA-Seq	ILLUMINA	Tumor	RCC	RCC	RCC
SRR2921943	SRP066118	FALSE	SINGLE	RNA-Seq	ILLUMINA	Tumor	RCC	NA	NA
SRR2921944	SRP066118	FALSE	SINGLE	RNA-Seq	ILLUMINA	Tumor	RCC	NA	NA
SRR2921945	SRP066118	TRUE	SINGLE	RNA-Seq	ILLUMINA	Cancer_line	RCC	RCC	RCC_primary_cellLine
SRR2921946	SRP066118	TRUE	SINGLE	RNA-Seq	ILLUMINA	Cancer_line	RCC	RCC	RCC_primary_cellLine
SRR2921947	SRP066118	TRUE	SINGLE	RNA-Seq	ILLUMINA	Cancer_line	RCC	RCC	RCC_primary_cellLine
SRR2921948	SRP066118	TRUE	SINGLE	RNA-Seq	ILLUMINA	Tumor	RCC	RCC	RCC
SRR2921949	SRP066118	TRUE	SINGLE	RNA-Seq	ILLUMINA	Tumor	RCC	RCC	RCC
SRR2921950	SRP066118	TRUE	SINGLE	RNA-Seq	ILLUMINA	Tumor	RCC	RCC	RCC
SRR2927717	SRP065894	FALSE	SINGLE	RNA-Seq	ION_TORRENT	Tumor	Unknown	NA	NA
SRR2927718	SRP065894	FALSE	SINGLE	RNA-Seq	ION_TORRENT	Tumor	Unknown	NA	NA
SRR2927719	SRP065894	FALSE	SINGLE	RNA-Seq	ION_TORRENT	Tumor	Unknown	NA	NA
SRR2927720	SRP065894	FALSE	SINGLE	RNA-Seq	ION_TORRENT	Tumor	Unknown	NA	NA
SRR2927721	SRP065894	FALSE	SINGLE	RNA-Seq	ION_TORRENT	Tumor	Unknown	NA	NA
SRR2927722	SRP065894	FALSE	SINGLE	RNA-Seq	ION_TORRENT	Tumor	Unknown	NA	NA
SRR2927723	SRP065894	FALSE	SINGLE	RNA-Seq	ION_TORRENT	Tumor	Unknown	NA	NA
SRR2927724	SRP065894	FALSE	SINGLE	RNA-Seq	ION_TORRENT	Tumor	Unknown	NA	NA
SRR2927725	SRP065894	FALSE	SINGLE	RNA-Seq	ION_TORRENT	Tumor	Unknown	NA	NA
SRR2927726	SRP065894	FALSE	SINGLE	RNA-Seq	ION_TORRENT	Tumor	Unknown	NA	NA
SRR2954767	SRP066596	FALSE	PAIRED	RNA-Seq	ILLUMINA	Normal	Unknown	NA	NA
SRR2954768	SRP066596	FALSE	PAIRED	RNA-Seq	ILLUMINA	Normal	Unknown	NA	NA
SRR2954769	SRP066596	FALSE	PAIRED	RNA-Seq	ILLUMINA	Normal	Unknown	NA	NA
SRR2954770	SRP066596	FALSE	PAIRED	RNA-Seq	ILLUMINA	Normal	Unknown	NA	NA
SRR2954771	SRP066596	FALSE	PAIRED	RNA-Seq	ILLUMINA	Normal	Unknown	NA	NA
SRR2975438	SRP067004	TRUE	SINGLE	RNA-Seq	ILLUMINA	Cell_line	hPSC	PSC	PSC-podocytes
SRR2975439	SRP067004	TRUE	SINGLE	RNA-Seq	ILLUMINA	Cell_line	hPSC	PSC	PSC-podocytes
SRR2975440	SRP067004	TRUE	SINGLE	RNA-Seq	ILLUMINA	Cell_line	hPSC	PSC	PSC-podocytes
SRR2975441	SRP067004	TRUE	SINGLE	RNA-Seq	ILLUMINA	Cell_line	hPSC	PSC	PSC-podocytes
SRR2975442	SRP067004	TRUE	SINGLE	RNA-Seq	ILLUMINA	Cell_line	hPSC	PSC	PSC-podocytes
SRR2975443	SRP067004	TRUE	SINGLE	RNA-Seq	ILLUMINA	Cell_line	hPSC	PSC	PSC-podocytes
SRR2975444	SRP067004	TRUE	SINGLE	RNA-Seq	ILLUMINA	Cell_line	hPSC	PSC	PSC-podocytes
SRR2975445	SRP067004	TRUE	SINGLE	RNA-Seq	ILLUMINA	Cell_line	hPSC	PSC	PSC-podocytes
SRR2975446	SRP067004	TRUE	SINGLE	RNA-Seq	ILLUMINA	Cell_line	hPSC	PSC	PSC-podocytes
SRR2975447	SRP067004	TRUE	SINGLE	RNA-Seq	ILLUMINA	Cell_line	hPSC	PSC	PSC-podocytes
SRR2975448	SRP067004	TRUE	SINGLE	RNA-Seq	ILLUMINA	Cell_line	hPSC	PSC	PSC-podocytes
SRR2975449	SRP067004	TRUE	SINGLE	RNA-Seq	ILLUMINA	Cell_line	hPSC	PSC	PSC-podocytes
SRR2975450	SRP067004	TRUE	SINGLE	RNA-Seq	ILLUMINA	Cell_line	hPSC	PSC	PSC-podocytes
SRR2975451	SRP067004	TRUE	SINGLE	RNA-Seq	ILLUMINA	Cell_line	hPSC	PSC	PSC-podocytes
SRR2975452	SRP067004	TRUE	SINGLE	RNA-Seq	ILLUMINA	Cell_line	hPSC	PSC	PSC-podocytes
SRR2975453	SRP067004	TRUE	SINGLE	RNA-Seq	ILLUMINA	Cell_line	hPSC	PSC	PSC-podocytes
SRR2975454	SRP067004	TRUE	SINGLE	RNA-Seq	ILLUMINA	Cell_line	hPSC	PSC	PSC-podocytes
SRR2975455	SRP067004	TRUE	SINGLE	RNA-Seq	ILLUMINA	Cell_line	hPSC	PSC	PSC-podocytes
SRR2975456	SRP067004	TRUE	SINGLE	RNA-Seq	ILLUMINA	Cell_line	hPSC	PSC	PSC-podocytes
SRR2975457	SRP067004	TRUE	SINGLE	RNA-Seq	ILLUMINA	Cell_line	hPSC	PSC	PSC-podocytes
SRR2975458	SRP067004	TRUE	SINGLE	RNA-Seq	ILLUMINA	Cell_line	hPSC	PSC	PSC-podocytes
SRR2975459	SRP067004	TRUE	SINGLE	RNA-Seq	ILLUMINA	Cell_line	hPSC	PSC	PSC-podocytes
SRR2975460	SRP067004	TRUE	SINGLE	RNA-Seq	ILLUMINA	Cell_line	hPSC	PSC	PSC-podocytes
SRR2975461	SRP067004	TRUE	SINGLE	RNA-Seq	ILLUMINA	Cell_line	hPSC	PSC	PSC-podocytes
SRR2975462	SRP067004	TRUE	SINGLE	RNA-Seq	ILLUMINA	Cell_line	hPSC	PSC	PSC-podocytes
SRR2975463	SRP067004	TRUE	SINGLE	RNA-Seq	ILLUMINA	Cell_line	hPSC	PSC	PSC-podocytes
SRR2975464	SRP067004	TRUE	SINGLE	RNA-Seq	ILLUMINA	Cell_line	hPSC	PSC	PSC-podocytes
SRR2975465	SRP067004	TRUE	SINGLE	RNA-Seq	ILLUMINA	Cell_line	hPSC	PSC	PSC-podocytes
SRR2975466	SRP067004	TRUE	SINGLE	RNA-Seq	ILLUMINA	Cell_line	hPSC	PSC	PSC-podocytes
SRR2975467	SRP067004	TRUE	SINGLE	RNA-Seq	ILLUMINA	Cell_line	hPSC	PSC	PSC-podocytes
SRR2975468	SRP067004	TRUE	SINGLE	RNA-Seq	ILLUMINA	Cell_line	hPSC	PSC	PSC-podocytes
SRR2975469	SRP067004	TRUE	SINGLE	RNA-Seq	ILLUMINA	Cell_line	hPSC	PSC	PSC-podocytes
SRR2975470	SRP067004	TRUE	SINGLE	RNA-Seq	ILLUMINA	Cell_line	hPSC	PSC	PSC-podocytes
SRR2975471	SRP067004	TRUE	SINGLE	RNA-Seq	ILLUMINA	Cell_line	hPSC	PSC	PSC-podocytes
SRR2975472	SRP067004	TRUE	SINGLE	RNA-Seq	ILLUMINA	Cell_line	hPSC	PSC	PSC-podocytes
SRR2975473	SRP067004	TRUE	SINGLE	RNA-Seq	ILLUMINA	Cell_line	hPSC	PSC	PSC-podocytes
SRR2975474	SRP067004	TRUE	SINGLE	RNA-Seq	ILLUMINA	Cell_line	hPSC	PSC	PSC-podocytes
SRR2975475	SRP067004	TRUE	SINGLE	RNA-Seq	ILLUMINA	Cell_line	hPSC	PSC	PSC-podocytes
SRR2975476	SRP067004	TRUE	SINGLE	RNA-Seq	ILLUMINA	Cell_line	hPSC	PSC	PSC-podocytes
SRR2975477	SRP067004	TRUE	SINGLE	RNA-Seq	ILLUMINA	Cell_line	hPSC	PSC	PSC-podocytes
SRR2975478	SRP067004	TRUE	SINGLE	RNA-Seq	ILLUMINA	Cell_line	hPSC	PSC	PSC-podocytes
SRR2975479	SRP067004	TRUE	SINGLE	RNA-Seq	ILLUMINA	Cell_line	hPSC	PSC	PSC-podocytes
SRR2975480	SRP067004	TRUE	SINGLE	RNA-Seq	ILLUMINA	Cell_line	hPSC	PSC	PSC-podocytes
SRR2975481	SRP067004	TRUE	SINGLE	RNA-Seq	ILLUMINA	Cell_line	hPSC	PSC	PSC-podocytes
SRR2975482	SRP067004	TRUE	SINGLE	RNA-Seq	ILLUMINA	Cell_line	hPSC	PSC	PSC-podocytes
SRR2975483	SRP067004	TRUE	SINGLE	RNA-Seq	ILLUMINA	Cell_line	hPSC	PSC	PSC-podocytes
SRR2975484	SRP067004	TRUE	SINGLE	RNA-Seq	ILLUMINA	Cell_line	hPSC	PSC	PSC-podocytes
SRR2975485	SRP067004	TRUE	SINGLE	RNA-Seq	ILLUMINA	Cell_line	hPSC	PSC	PSC-podocytes
SRR2975486	SRP067004	TRUE	SINGLE	RNA-Seq	ILLUMINA	Cell_line	hPSC	PSC	PSC-podocytes
SRR2975487	SRP067004	TRUE	SINGLE	RNA-Seq	ILLUMINA	Cell_line	hPSC	PSC	PSC-podocytes
SRR2975488	SRP067004	TRUE	SINGLE	RNA-Seq	ILLUMINA	Cell_line	hPSC	PSC	PSC-podocytes
SRR2975489	SRP067004	TRUE	SINGLE	RNA-Seq	ILLUMINA	Cell_line	hPSC	PSC	PSC-podocytes
SRR2975490	SRP067004	TRUE	SINGLE	RNA-Seq	ILLUMINA	Cell_line	hPSC	PSC	PSC-podocytes
SRR2975491	SRP067004	TRUE	SINGLE	RNA-Seq	ILLUMINA	Cell_line	hPSC	PSC	PSC-podocytes
SRR2975492	SRP067004	TRUE	SINGLE	RNA-Seq	ILLUMINA	Cell_line	hPSC	PSC	PSC-podocytes
SRR2975493	SRP067004	TRUE	SINGLE	RNA-Seq	ILLUMINA	Cell_line	hPSC	PSC	PSC-podocytes
SRR2975494	SRP067004	TRUE	SINGLE	RNA-Seq	ILLUMINA	Cell_line	hPSC	PSC	PSC-podocytes
SRR2975495	SRP067004	TRUE	SINGLE	RNA-Seq	ILLUMINA	Cell_line	hPSC	PSC	PSC-podocytes
SRR2975496	SRP067004	TRUE	SINGLE	RNA-Seq	ILLUMINA	Cell_line	hPSC	PSC	PSC-podocytes
SRR2975497	SRP067004	TRUE	SINGLE	RNA-Seq	ILLUMINA	Cell_line	hPSC	PSC	PSC-podocytes
SRR2975498	SRP067004	TRUE	SINGLE	RNA-Seq	ILLUMINA	Cell_line	hPSC	PSC	PSC-podocytes
SRR2975499	SRP067004	TRUE	SINGLE	RNA-Seq	ILLUMINA	Cell_line	hPSC	PSC	PSC-podocytes
SRR2975500	SRP067004	TRUE	SINGLE	RNA-Seq	ILLUMINA	Cell_line	hPSC	PSC	PSC-podocytes
SRR2975501	SRP067004	TRUE	SINGLE	RNA-Seq	ILLUMINA	Cell_line	hPSC	PSC	PSC-podocytes
SRR2975502	SRP067004	TRUE	SINGLE	RNA-Seq	ILLUMINA	Cell_line	hPSC	PSC	PSC-podocytes
SRR2975503	SRP067004	TRUE	SINGLE	RNA-Seq	ILLUMINA	Cell_line	hPSC	PSC	PSC-podocytes
SRR2975504	SRP067004	TRUE	SINGLE	RNA-Seq	ILLUMINA	Cell_line	hPSC	PSC	PSC-podocytes
SRR2975505	SRP067004	TRUE	SINGLE	RNA-Seq	ILLUMINA	Cell_line	hPSC	PSC	PSC-podocytes
SRR2975506	SRP067004	TRUE	SINGLE	RNA-Seq	ILLUMINA	Cell_line	hPSC	PSC	PSC-podocytes
SRR2975507	SRP067004	TRUE	SINGLE	RNA-Seq	ILLUMINA	Cell_line	hPSC	PSC	PSC-podocytes
SRR2975508	SRP067004	TRUE	SINGLE	RNA-Seq	ILLUMINA	Cell_line	hPSC	PSC	PSC-podocytes
SRR2975509	SRP067004	TRUE	SINGLE	RNA-Seq	ILLUMINA	Cell_line	hPSC	PSC	PSC-podocytes
SRR2975510	SRP067004	TRUE	SINGLE	RNA-Seq	ILLUMINA	Cell_line	hPSC	PSC	PSC-podocytes
SRR2975511	SRP067004	TRUE	SINGLE	RNA-Seq	ILLUMINA	Cell_line	hPSC	PSC	PSC-podocytes
SRR2975512	SRP067004	TRUE	SINGLE	RNA-Seq	ILLUMINA	Cell_line	hPSC	PSC	PSC-podocytes
SRR2975513	SRP067004	TRUE	SINGLE	RNA-Seq	ILLUMINA	Cell_line	hPSC	PSC	PSC-podocytes
SRR2975514	SRP067004	TRUE	SINGLE	RNA-Seq	ILLUMINA	Cell_line	hPSC	PSC	PSC-podocytes
SRR2975515	SRP067004	TRUE	SINGLE	RNA-Seq	ILLUMINA	Cell_line	hPSC	PSC	PSC-podocytes
SRR2975516	SRP067004	TRUE	SINGLE	RNA-Seq	ILLUMINA	Cell_line	hPSC	PSC	PSC-podocytes
SRR2975517	SRP067004	TRUE	SINGLE	RNA-Seq	ILLUMINA	Cell_line	hPSC	PSC	PSC-podocytes
SRR2975518	SRP067004	TRUE	SINGLE	RNA-Seq	ILLUMINA	Cell_line	hPSC	PSC	PSC-podocytes
SRR2975519	SRP067004	TRUE	SINGLE	RNA-Seq	ILLUMINA	Cell_line	hPSC	PSC	PSC-podocytes
SRR3111195	SRP068707	TRUE	PAIRED	RNA-Seq	ILLUMINA	Cancer_line	RCC_(ACHN_line)	RCC	RCC_primary_cellLine
SRR3111196	SRP068707	TRUE	PAIRED	RNA-Seq	ILLUMINA	Cancer_line	RCC_(ACHN_line)	RCC	RCC_primary_cellLine
SRR3111197	SRP068707	TRUE	PAIRED	RNA-Seq	ILLUMINA	Cancer_line	RCC_(ACHN_line)	RCC	RCC_primary_cellLine
SRR3111198	SRP068707	TRUE	PAIRED	RNA-Seq	ILLUMINA	Cancer_line	RCC_(ACHN_line)	RCC	RCC_primary_cellLine
SRR3111199	SRP068707	TRUE	PAIRED	RNA-Seq	ILLUMINA	Cancer_line	RCC_(ACHN_line)	RCC	RCC_primary_cellLine
SRR3111201	SRP068707	TRUE	PAIRED	RNA-Seq	ILLUMINA	Cancer_line	RCC_(ACHN_line)	RCC	RCC_primary_cellLine
SRR3111202	SRP068707	TRUE	PAIRED	RNA-Seq	ILLUMINA	Cancer_line	RCC_(ACHN_line)	RCC	RCC_primary_cellLine
SRR3111203	SRP068707	TRUE	PAIRED	RNA-Seq	ILLUMINA	Cancer_line	RCC_(ACHN_line)	RCC	RCC_primary_cellLine
SRR3111204	SRP068707	TRUE	PAIRED	RNA-Seq	ILLUMINA	Cancer_line	RCC_(ACHN_line)	RCC	RCC_primary_cellLine
SRR3111205	SRP068707	TRUE	PAIRED	RNA-Seq	ILLUMINA	Cancer_line	RCC_(ACHN_line)	RCC	RCC_primary_cellLine
SRR3111206	SRP068707	TRUE	PAIRED	RNA-Seq	ILLUMINA	Cancer_line	RCC_(ACHN_line)	RCC	RCC_primary_cellLine
SRR3111207	SRP068707	TRUE	PAIRED	RNA-Seq	ILLUMINA	Cancer_line	RCC_(ACHN_line)	RCC	RCC_primary_cellLine
SRR3111208	SRP068707	TRUE	PAIRED	RNA-Seq	ILLUMINA	Cancer_line	RCC_(ACHN_line)	RCC	RCC_primary_cellLine
SRR3111209	SRP068707	TRUE	PAIRED	RNA-Seq	ILLUMINA	Cancer_line	RCC_(ACHN_line)	RCC	RCC_primary_cellLine
SRR3111210	SRP068707	TRUE	PAIRED	RNA-Seq	ILLUMINA	Cancer_line	RCC_(ACHN_line)	RCC	RCC_primary_cellLine
SRR3111211	SRP068707	TRUE	PAIRED	RNA-Seq	ILLUMINA	Cancer_line	RCC_(ACHN_line)	RCC	RCC_primary_cellLine
SRR3188011	SRP067004	TRUE	SINGLE	RNA-Seq	ILLUMINA	Cell_line	hPSC	PSC	PSC-podocytes
SRR3188012	SRP067004	TRUE	SINGLE	RNA-Seq	ILLUMINA	Cell_line	hPSC	PSC	PSC-podocytes
SRR3188013	SRP067004	TRUE	SINGLE	RNA-Seq	ILLUMINA	Cell_line	hPSC	PSC	PSC-podocytes
SRR3188014	SRP067004	TRUE	SINGLE	RNA-Seq	ILLUMINA	Cell_line	hPSC	PSC	PSC-podocytes
SRR3192384	SRP013565	FALSE	PAIRED	RNA-Seq	ILLUMINA	Normal	Cortex	NA	NA
SRR3192385	SRP013565	FALSE	PAIRED	RNA-Seq	ILLUMINA	Normal	Cortex	NA	NA
SRR3192562	SRP013565	TRUE	PAIRED	RNA-Seq	ILLUMINA	Normal	Renal_mesangial	Renal_mesangial	Renal_mesangial
SRR3192563	SRP013565	TRUE	PAIRED	RNA-Seq	ILLUMINA	Normal	Renal_mesangial	Renal_mesangial	Renal_mesangial
SRR3192604	SRP013565	TRUE	PAIRED	RNA-Seq	ILLUMINA	Fetal	Renal_epithelial	Renal_epithelial	Epithelial
SRR3192605	SRP013565	TRUE	PAIRED	RNA-Seq	ILLUMINA	Fetal	Renal_epithelial	Renal_epithelial	Epithelial
SRR3214988	SRP071557	FALSE	PAIRED	RNA-Seq	ILLUMINA	Tumor	Tumor	NA	NA
SRR3378509	SRP073253	TRUE	PAIRED	RNA-Seq	ILLUMINA	Tumor	ccRCC	RCC	RCC
SRR3379021	SRP073253	TRUE	PAIRED	RNA-Seq	ILLUMINA	Tumor	ccRCC	RCC	RCC
SRR3383232	SRP073253	TRUE	PAIRED	RNA-Seq	ILLUMINA	Tumor	ccRCC	RCC	RCC
SRR3383233	SRP073253	TRUE	PAIRED	RNA-Seq	ILLUMINA	Tumor	ccRCC	RCC	RCC
SRR3383235	SRP073253	TRUE	PAIRED	RNA-Seq	ILLUMINA	Tumor	ccRCC	RCC	RCC
SRR3383246	SRP073253	TRUE	PAIRED	RNA-Seq	ILLUMINA	Tumor	ccRCC	RCC	RCC
SRR3383296	SRP073253	TRUE	PAIRED	RNA-Seq	ILLUMINA	Tumor	ccRCC	RCC	RCC
SRR3383308	SRP073253	TRUE	PAIRED	RNA-Seq	ILLUMINA	Tumor	ccRCC	RCC	RCC
SRR3383348	SRP073253	TRUE	PAIRED	RNA-Seq	ILLUMINA	Tumor	ccRCC	RCC	RCC
SRR3383349	SRP073253	TRUE	PAIRED	RNA-Seq	ILLUMINA	Tumor	ccRCC	RCC	RCC
SRR3383350	SRP073253	TRUE	PAIRED	RNA-Seq	ILLUMINA	Tumor	ccRCC	RCC	RCC
SRR3383351	SRP073253	TRUE	PAIRED	RNA-Seq	ILLUMINA	Tumor	ccRCC	RCC	RCC
SRR3383352	SRP073253	TRUE	PAIRED	RNA-Seq	ILLUMINA	Tumor	ccRCC	RCC	RCC
SRR3383353	SRP073253	TRUE	PAIRED	RNA-Seq	ILLUMINA	Tumor	ccRCC	RCC	RCC
SRR3383354	SRP073253	TRUE	PAIRED	RNA-Seq	ILLUMINA	Tumor	ccRCC	RCC	RCC
SRR3383355	SRP073253	TRUE	PAIRED	RNA-Seq	ILLUMINA	Tumor	ccRCC	RCC	RCC
SRR3383356	SRP073253	TRUE	PAIRED	RNA-Seq	ILLUMINA	Tumor	ccRCC	RCC	RCC
SRR3383357	SRP073253	TRUE	PAIRED	RNA-Seq	ILLUMINA	Tumor	ccRCC	RCC	RCC
SRR3383358	SRP073253	TRUE	PAIRED	RNA-Seq	ILLUMINA	Tumor	ccRCC	RCC	RCC
SRR3383359	SRP073253	TRUE	PAIRED	RNA-Seq	ILLUMINA	Tumor	ccRCC	RCC	RCC
SRR3383361	SRP073253	TRUE	PAIRED	RNA-Seq	ILLUMINA	Tumor	ccRCC	RCC	RCC
SRR3383362	SRP073253	TRUE	PAIRED	RNA-Seq	ILLUMINA	Tumor	ccRCC	RCC	RCC
SRR3383363	SRP073253	TRUE	PAIRED	RNA-Seq	ILLUMINA	Tumor	ccRCC	RCC	RCC
SRR3383364	SRP073253	TRUE	PAIRED	RNA-Seq	ILLUMINA	Tumor	ccRCC	RCC	RCC
SRR3383365	SRP073253	TRUE	PAIRED	RNA-Seq	ILLUMINA	Tumor	ccRCC	RCC	RCC
SRR3383366	SRP073253	TRUE	PAIRED	RNA-Seq	ILLUMINA	Tumor	ccRCC	RCC	RCC
SRR3383367	SRP073253	TRUE	PAIRED	RNA-Seq	ILLUMINA	Tumor	ccRCC	RCC	RCC
SRR3383368	SRP073253	TRUE	PAIRED	RNA-Seq	ILLUMINA	Tumor	ccRCC	RCC	RCC
SRR3383369	SRP073253	TRUE	PAIRED	RNA-Seq	ILLUMINA	Tumor	ccRCC	RCC	RCC
SRR3383381	SRP073253	TRUE	PAIRED	RNA-Seq	ILLUMINA	Tumor	ccRCC	RCC	RCC
SRR3383382	SRP073253	TRUE	PAIRED	RNA-Seq	ILLUMINA	Tumor	ccRCC	RCC	RCC
SRR3383383	SRP073253	TRUE	PAIRED	RNA-Seq	ILLUMINA	Tumor	ccRCC	RCC	RCC
SRR3383384	SRP073253	TRUE	PAIRED	RNA-Seq	ILLUMINA	Tumor	ccRCC	RCC	RCC
SRR3383385	SRP073253	TRUE	PAIRED	RNA-Seq	ILLUMINA	Tumor	ccRCC	RCC	RCC
SRR3383395	SRP073253	TRUE	PAIRED	RNA-Seq	ILLUMINA	Tumor	ccRCC	RCC	RCC
SRR3383396	SRP073253	TRUE	PAIRED	RNA-Seq	ILLUMINA	Tumor	ccRCC	RCC	RCC
SRR3383397	SRP073253	TRUE	PAIRED	RNA-Seq	ILLUMINA	Tumor	ccRCC	RCC	RCC
SRR3383398	SRP073253	TRUE	PAIRED	RNA-Seq	ILLUMINA	Tumor	ccRCC	RCC	RCC
SRR3383399	SRP073253	TRUE	PAIRED	RNA-Seq	ILLUMINA	Tumor	ccRCC	RCC	RCC
SRR3383400	SRP073253	TRUE	PAIRED	RNA-Seq	ILLUMINA	Tumor	ccRCC	RCC	RCC
SRR3383401	SRP073253	TRUE	PAIRED	RNA-Seq	ILLUMINA	Tumor	ccRCC	RCC	RCC
SRR3383402	SRP073253	TRUE	PAIRED	RNA-Seq	ILLUMINA	Tumor	ccRCC	RCC	RCC
SRR3383403	SRP073253	TRUE	PAIRED	RNA-Seq	ILLUMINA	Tumor	ccRCC	RCC	RCC
SRR3383404	SRP073253	TRUE	PAIRED	RNA-Seq	ILLUMINA	Tumor	ccRCC	RCC	RCC
SRR3383405	SRP073253	TRUE	PAIRED	RNA-Seq	ILLUMINA	Tumor	ccRCC	RCC	RCC
SRR3399435	SRP073253	TRUE	PAIRED	RNA-Seq	ILLUMINA	Tumor	ccRCC	RCC	RCC
SRR3405450	SRP073607	TRUE	PAIRED	RNA-Seq	ILLUMINA	Normal	Kidney_undefined	Kidney_undefined	Kidney_undefined
SRR3405451	SRP073607	TRUE	PAIRED	RNA-Seq	ILLUMINA	Normal	Kidney_undefined	Kidney_undefined	Kidney_undefined
SRR3405452	SRP073607	TRUE	PAIRED	RNA-Seq	ILLUMINA	Normal	Kidney_undefined	Kidney_undefined	Kidney_undefined
SRR3405453	SRP073607	TRUE	PAIRED	RNA-Seq	ILLUMINA	Tumor	Tumor	Tumor	Tumor
SRR3405454	SRP073607	TRUE	PAIRED	RNA-Seq	ILLUMINA	Tumor	Tumor	Tumor	Tumor
SRR3405455	SRP073607	TRUE	PAIRED	RNA-Seq	ILLUMINA	Tumor	Tumor	Tumor	Tumor
SRR3438399	SRP073810	TRUE	PAIRED	RNA-Seq	ILLUMINA	Cell_line	Podocytes	Podocytes	Podocytes
SRR3438400	SRP073810	TRUE	PAIRED	RNA-Seq	ILLUMINA	Cell_line	Podocytes	Podocytes	Podocytes
SRR3438401	SRP073810	TRUE	PAIRED	RNA-Seq	ILLUMINA	Cell_line	Podocytes	Podocytes	Podocytes
SRR3438402	SRP073810	TRUE	PAIRED	RNA-Seq	ILLUMINA	Cell_line	Podocytes	Podocytes	Podocytes
SRR3438403	SRP073810	TRUE	PAIRED	RNA-Seq	ILLUMINA	Cell_line	Podocytes	Podocytes	Podocytes
SRR3438404	SRP073810	TRUE	PAIRED	RNA-Seq	ILLUMINA	Cell_line	Podocytes	Podocytes	Podocytes
SRR3438405	SRP073810	TRUE	PAIRED	RNA-Seq	ILLUMINA	Cell_line	Podocytes	Podocytes	Podocytes
SRR3438406	SRP073810	TRUE	PAIRED	RNA-Seq	ILLUMINA	Cell_line	Podocytes	Podocytes	Podocytes
SRR3438407	SRP073810	TRUE	PAIRED	RNA-Seq	ILLUMINA	Cell_line	Podocytes	Podocytes	Podocytes
SRR3438408	SRP073810	FALSE	PAIRED	RNA-Seq	ILLUMINA	Cell_line	Podocytes	NA	NA
SRR3438409	SRP073810	TRUE	PAIRED	RNA-Seq	ILLUMINA	Cell_line	Podocytes	Podocytes	Podocytes
SRR3438410	SRP073810	FALSE	PAIRED	RNA-Seq	ILLUMINA	Cell_line	Podocytes	NA	NA
SRR3438411	SRP073810	TRUE	PAIRED	RNA-Seq	ILLUMINA	Cell_line	Podocytes	Podocytes	Podocytes
SRR3438412	SRP073810	TRUE	PAIRED	RNA-Seq	ILLUMINA	Cell_line	Podocytes	Podocytes	Podocytes
SRR3438413	SRP073810	TRUE	PAIRED	RNA-Seq	ILLUMINA	Cell_line	Podocytes	Podocytes	Podocytes
SRR3438414	SRP073810	TRUE	PAIRED	RNA-Seq	ILLUMINA	Cell_line	Podocytes	Podocytes	Podocytes
SRR3438415	SRP073810	TRUE	PAIRED	RNA-Seq	ILLUMINA	Cell_line	Podocytes	Podocytes	Podocytes
SRR3438416	SRP073810	TRUE	PAIRED	RNA-Seq	ILLUMINA	Cell_line	Podocytes	Podocytes	Podocytes
SRR3438417	SRP073810	FALSE	PAIRED	RNA-Seq	ILLUMINA	Cell_line	Podocytes	NA	NA
SRR3438418	SRP073810	TRUE	PAIRED	RNA-Seq	ILLUMINA	Cell_line	Podocytes	Podocytes	Podocytes
SRR3438419	SRP073810	TRUE	PAIRED	RNA-Seq	ILLUMINA	Cell_line	Podocytes	Podocytes	Podocytes
SRR3438420	SRP073810	TRUE	PAIRED	RNA-Seq	ILLUMINA	Cell_line	Podocytes	Podocytes	Podocytes
SRR3438421	SRP073810	TRUE	PAIRED	RNA-Seq	ILLUMINA	Cell_line	Podocytes	Podocytes	Podocytes
SRR3438422	SRP073810	FALSE	PAIRED	RNA-Seq	ILLUMINA	Cell_line	Podocytes	NA	NA
SRR3492859	SRP074715	TRUE	PAIRED	RNA-Seq	ILLUMINA	Normal	Cortex	Cortex	Cortex
SRR3492860	SRP074715	TRUE	PAIRED	RNA-Seq	ILLUMINA	Normal	Renal_epithelial	Renal_epithelial	Epithelial
SRR3492861	SRP074715	TRUE	PAIRED	RNA-Seq	ILLUMINA	Normal	Proximal_tubule	Proximal_tubule	Proximal_tubule
SRR3493117	SRP074715	FALSE	PAIRED	RNA-Seq	ILLUMINA	Normal	Cortex	NA	NA
SRR3493118	SRP074715	FALSE	PAIRED	RNA-Seq	ILLUMINA	Normal	Renal_epithelial	NA	NA
SRR3493119	SRP074715	FALSE	PAIRED	RNA-Seq	ILLUMINA	Normal	Proximal_tubule	NA	NA
SRR3493148	SRP074715	TRUE	PAIRED	RNA-Seq	ILLUMINA	Normal	Cortex	Cortex	Cortex
SRR3493151	SRP074715	FALSE	PAIRED	RNA-Seq	ILLUMINA	Normal	Cortex	NA	NA
SRR3493152	SRP074715	FALSE	PAIRED	RNA-Seq	ILLUMINA	Normal	Renal_epithelial	NA	NA
SRR3493153	SRP074715	FALSE	PAIRED	RNA-Seq	ILLUMINA	Normal	Proximal_tubule	NA	NA
SRR3493159	SRP074715	TRUE	PAIRED	RNA-Seq	ILLUMINA	Normal	Renal_epithelial	Renal_epithelial	Epithelial
SRR3493170	SRP074715	TRUE	PAIRED	RNA-Seq	ILLUMINA	Normal	Proximal_tubule	Proximal_tubule	Proximal_tubule
SRR3493186	SRP074715	FALSE	PAIRED	RNA-Seq	ILLUMINA	Normal	Cortex	NA	NA
SRR3493187	SRP074715	FALSE	PAIRED	RNA-Seq	ILLUMINA	Normal	Renal_epithelial	NA	NA
SRR3493188	SRP074715	FALSE	PAIRED	RNA-Seq	ILLUMINA	Normal	Proximal_tubule	NA	NA
SRR3493220	SRP074715	FALSE	PAIRED	RNA-Seq	ILLUMINA	Normal	Cortex	NA	NA
SRR3493221	SRP074715	FALSE	PAIRED	RNA-Seq	ILLUMINA	Normal	Renal_epithelial	NA	NA
SRR3493222	SRP074715	FALSE	PAIRED	RNA-Seq	ILLUMINA	Normal	Proximal_tubule	NA	NA
SRR3493262	SRP074715	FALSE	PAIRED	RNA-Seq	ILLUMINA	Normal	Cortex	NA	NA
SRR3493263	SRP074715	FALSE	PAIRED	RNA-Seq	ILLUMINA	Normal	Renal_epithelial	NA	NA
SRR3493265	SRP074715	FALSE	PAIRED	RNA-Seq	ILLUMINA	Normal	Proximal_tubule	NA	NA
SRR3493296	SRP074715	FALSE	PAIRED	RNA-Seq	ILLUMINA	Normal	Cortex	NA	NA
SRR3493298	SRP074715	FALSE	PAIRED	RNA-Seq	ILLUMINA	Normal	Renal_epithelial	NA	NA
SRR3493299	SRP074715	FALSE	PAIRED	RNA-Seq	ILLUMINA	Normal	Proximal_tubule	NA	NA
SRR3631761	SRP076176	TRUE	PAIRED	RNA-Seq	ILLUMINA	Normal	Kidney_undefined	Kidney_undefined	Kidney_undefined
SRR3631762	SRP076176	TRUE	PAIRED	RNA-Seq	ILLUMINA	Normal	Kidney_undefined	Kidney_undefined	Kidney_undefined
SRR3631763	SRP076176	TRUE	PAIRED	RNA-Seq	ILLUMINA	Normal	Kidney_undefined	Kidney_undefined	Kidney_undefined
SRR3631764	SRP076176	TRUE	PAIRED	RNA-Seq	ILLUMINA	Tumor	Tumor	Tumor	Tumor
SRR3631765	SRP076176	TRUE	PAIRED	RNA-Seq	ILLUMINA	Tumor	Tumor	Tumor	Tumor
SRR3631766	SRP076176	TRUE	PAIRED	RNA-Seq	ILLUMINA	Tumor	Tumor	Tumor	Tumor
SRR3670154	SRP076607	FALSE	SINGLE	RNA-Seq	ION_TORRENT	Cell_line	Unknown	NA	NA
SRR3670155	SRP076607	FALSE	SINGLE	RNA-Seq	ION_TORRENT	Cell_line	Unknown	NA	NA
SRR3670156	SRP076607	FALSE	SINGLE	RNA-Seq	ION_TORRENT	Cell_line	Unknown	NA	NA
SRR3670157	SRP076607	FALSE	SINGLE	RNA-Seq	ION_TORRENT	Cell_line	Unknown	NA	NA
SRR3670158	SRP076607	FALSE	SINGLE	RNA-Seq	ION_TORRENT	Cell_line	Unknown	NA	NA
SRR3670159	SRP076607	FALSE	SINGLE	RNA-Seq	ION_TORRENT	Cell_line	Unknown	NA	NA
SRR3670160	SRP076607	FALSE	SINGLE	RNA-Seq	ION_TORRENT	Cell_line	Unknown	NA	NA
SRR3670161	SRP076607	FALSE	SINGLE	RNA-Seq	ION_TORRENT	Cell_line	Unknown	NA	NA
SRR3670162	SRP076607	FALSE	SINGLE	RNA-Seq	ION_TORRENT	Cell_line	Unknown	NA	NA
SRR3670163	SRP076607	FALSE	SINGLE	RNA-Seq	ION_TORRENT	Cell_line	Unknown	NA	NA
SRR3670164	SRP076607	FALSE	SINGLE	RNA-Seq	ION_TORRENT	Cell_line	Unknown	NA	NA
SRR3670165	SRP076607	FALSE	SINGLE	RNA-Seq	ION_TORRENT	Cell_line	Unknown	NA	NA
SRR3670166	SRP076607	FALSE	SINGLE	RNA-Seq	ION_TORRENT	Cell_line	Unknown	NA	NA
SRR3670167	SRP076607	FALSE	SINGLE	RNA-Seq	ION_TORRENT	Cell_line	Unknown	NA	NA
SRR3670168	SRP076607	FALSE	SINGLE	RNA-Seq	ION_TORRENT	Cell_line	Unknown	NA	NA
SRR3670169	SRP076607	FALSE	SINGLE	RNA-Seq	ION_TORRENT	Cell_line	Unknown	NA	NA
SRR3670170	SRP076607	FALSE	SINGLE	RNA-Seq	ION_TORRENT	Cell_line	Unknown	NA	NA
SRR3670171	SRP076607	FALSE	SINGLE	RNA-Seq	ION_TORRENT	Cell_line	Unknown	NA	NA
SRR3670172	SRP076607	FALSE	SINGLE	RNA-Seq	ION_TORRENT	Cell_line	Unknown	NA	NA
SRR3670173	SRP076607	FALSE	SINGLE	RNA-Seq	ION_TORRENT	Cell_line	Unknown	NA	NA
SRR3670174	SRP076607	FALSE	SINGLE	RNA-Seq	ION_TORRENT	Cell_line	Unknown	NA	NA
SRR3670175	SRP076607	FALSE	SINGLE	RNA-Seq	ION_TORRENT	Cell_line	Unknown	NA	NA
SRR3670176	SRP076607	FALSE	SINGLE	RNA-Seq	ION_TORRENT	Cell_line	Unknown	NA	NA
SRR3670177	SRP076607	FALSE	SINGLE	RNA-Seq	ION_TORRENT	Cell_line	Unknown	NA	NA
SRR3670178	SRP076607	FALSE	SINGLE	RNA-Seq	ION_TORRENT	Cell_line	Unknown	NA	NA
SRR3670179	SRP076607	FALSE	SINGLE	RNA-Seq	ION_TORRENT	Cell_line	Unknown	NA	NA
SRR3670180	SRP076607	FALSE	SINGLE	RNA-Seq	ION_TORRENT	Cell_line	Unknown	NA	NA
SRR3670181	SRP076607	FALSE	SINGLE	RNA-Seq	ION_TORRENT	Cell_line	Unknown	NA	NA
SRR3670182	SRP076607	FALSE	SINGLE	RNA-Seq	ION_TORRENT	Cell_line	Unknown	NA	NA
SRR3670183	SRP076607	FALSE	SINGLE	RNA-Seq	ION_TORRENT	Cell_line	Unknown	NA	NA
SRR3670184	SRP076607	FALSE	SINGLE	RNA-Seq	ION_TORRENT	Cell_line	Unknown	NA	NA
SRR3670185	SRP076607	FALSE	SINGLE	RNA-Seq	ION_TORRENT	Cell_line	Unknown	NA	NA
SRR3670186	SRP076607	FALSE	SINGLE	RNA-Seq	ION_TORRENT	Cell_line	Unknown	NA	NA
SRR3670187	SRP076607	FALSE	SINGLE	RNA-Seq	ION_TORRENT	Cell_line	Unknown	NA	NA
SRR3670188	SRP076607	FALSE	SINGLE	RNA-Seq	ION_TORRENT	Cell_line	Unknown	NA	NA
SRR3670189	SRP076607	FALSE	SINGLE	RNA-Seq	ION_TORRENT	Cell_line	Unknown	NA	NA
SRR3670190	SRP076607	FALSE	SINGLE	RNA-Seq	ION_TORRENT	Cell_line	Unknown	NA	NA
SRR3670191	SRP076607	FALSE	SINGLE	RNA-Seq	ION_TORRENT	Cell_line	Unknown	NA	NA
SRR3670192	SRP076607	FALSE	SINGLE	RNA-Seq	ION_TORRENT	Cell_line	Unknown	NA	NA
SRR3670193	SRP076607	FALSE	SINGLE	RNA-Seq	ION_TORRENT	Cell_line	Unknown	NA	NA
SRR3670194	SRP076607	FALSE	SINGLE	RNA-Seq	ION_TORRENT	Cell_line	Unknown	NA	NA
SRR3670195	SRP076607	FALSE	SINGLE	RNA-Seq	ION_TORRENT	Cell_line	Unknown	NA	NA
SRR3670196	SRP076607	FALSE	SINGLE	RNA-Seq	ION_TORRENT	Cell_line	Unknown	NA	NA
SRR3670197	SRP076607	FALSE	SINGLE	RNA-Seq	ION_TORRENT	Cell_line	Unknown	NA	NA
SRR3670198	SRP076607	FALSE	SINGLE	RNA-Seq	ION_TORRENT	Cell_line	Unknown	NA	NA
SRR3670199	SRP076607	FALSE	SINGLE	RNA-Seq	ION_TORRENT	Cell_line	Unknown	NA	NA
SRR3670200	SRP076607	FALSE	SINGLE	RNA-Seq	ION_TORRENT	Cell_line	Unknown	NA	NA
SRR3670201	SRP076607	FALSE	SINGLE	RNA-Seq	ION_TORRENT	Cell_line	Unknown	NA	NA
SRR3670202	SRP076607	FALSE	SINGLE	RNA-Seq	ION_TORRENT	Cell_line	Unknown	NA	NA
SRR3670203	SRP076607	FALSE	SINGLE	RNA-Seq	ION_TORRENT	Cell_line	Unknown	NA	NA
SRR3670204	SRP076607	FALSE	SINGLE	RNA-Seq	ION_TORRENT	Cell_line	Unknown	NA	NA
SRR3670205	SRP076607	FALSE	SINGLE	RNA-Seq	ION_TORRENT	Cell_line	Unknown	NA	NA
SRR3670206	SRP076607	FALSE	SINGLE	RNA-Seq	ION_TORRENT	Cell_line	Unknown	NA	NA
SRR3670207	SRP076607	FALSE	SINGLE	RNA-Seq	ION_TORRENT	Cell_line	Unknown	NA	NA
SRR3670208	SRP076607	FALSE	SINGLE	RNA-Seq	ION_TORRENT	Cell_line	Unknown	NA	NA
SRR3670209	SRP076607	FALSE	SINGLE	RNA-Seq	ION_TORRENT	Cell_line	Unknown	NA	NA
SRR3670210	SRP076607	FALSE	SINGLE	RNA-Seq	ION_TORRENT	Cell_line	Unknown	NA	NA
SRR3670211	SRP076607	FALSE	SINGLE	RNA-Seq	ION_TORRENT	Cell_line	Unknown	NA	NA
SRR3670212	SRP076607	FALSE	SINGLE	RNA-Seq	ION_TORRENT	Cell_line	Unknown	NA	NA
SRR3670213	SRP076607	FALSE	SINGLE	RNA-Seq	ION_TORRENT	Cell_line	Unknown	NA	NA
SRR3670214	SRP076607	FALSE	SINGLE	RNA-Seq	ION_TORRENT	Cell_line	Unknown	NA	NA
SRR3670215	SRP076607	FALSE	SINGLE	RNA-Seq	ION_TORRENT	Cell_line	Unknown	NA	NA
SRR3670216	SRP076607	FALSE	SINGLE	RNA-Seq	ION_TORRENT	Cell_line	Unknown	NA	NA
SRR3670217	SRP076607	FALSE	SINGLE	RNA-Seq	ION_TORRENT	Cell_line	Unknown	NA	NA
SRR3670218	SRP076607	FALSE	SINGLE	RNA-Seq	ION_TORRENT	Cell_line	Unknown	NA	NA
SRR3670219	SRP076607	FALSE	SINGLE	RNA-Seq	ION_TORRENT	Cell_line	Unknown	NA	NA
SRR3670220	SRP076607	FALSE	SINGLE	RNA-Seq	ION_TORRENT	Cell_line	Unknown	NA	NA
SRR3670221	SRP076607	FALSE	SINGLE	RNA-Seq	ION_TORRENT	Cell_line	Unknown	NA	NA
SRR3670222	SRP076607	FALSE	SINGLE	RNA-Seq	ION_TORRENT	Cell_line	Unknown	NA	NA
SRR3670223	SRP076607	FALSE	SINGLE	RNA-Seq	ION_TORRENT	Cell_line	Unknown	NA	NA
SRR3670224	SRP076607	FALSE	SINGLE	RNA-Seq	ION_TORRENT	Cell_line	Unknown	NA	NA
SRR3670225	SRP076607	FALSE	SINGLE	RNA-Seq	ION_TORRENT	Cell_line	Unknown	NA	NA
SRR3670226	SRP076607	FALSE	SINGLE	RNA-Seq	ION_TORRENT	Cell_line	Unknown	NA	NA
SRR3670227	SRP076607	FALSE	SINGLE	RNA-Seq	ION_TORRENT	Cell_line	Unknown	NA	NA
SRR3670228	SRP076607	FALSE	SINGLE	RNA-Seq	ION_TORRENT	Cell_line	Unknown	NA	NA
SRR3670229	SRP076607	FALSE	SINGLE	RNA-Seq	ION_TORRENT	Cell_line	Unknown	NA	NA
SRR3670230	SRP076607	FALSE	SINGLE	RNA-Seq	ION_TORRENT	Cell_line	Unknown	NA	NA
SRR3670231	SRP076607	FALSE	SINGLE	RNA-Seq	ION_TORRENT	Cell_line	Unknown	NA	NA
SRR3670232	SRP076607	FALSE	SINGLE	RNA-Seq	ION_TORRENT	Cell_line	Unknown	NA	NA
SRR3670233	SRP076607	FALSE	SINGLE	RNA-Seq	ION_TORRENT	Cell_line	Unknown	NA	NA
SRR3670234	SRP076607	FALSE	SINGLE	RNA-Seq	ION_TORRENT	Cell_line	Unknown	NA	NA
SRR3670235	SRP076607	FALSE	SINGLE	RNA-Seq	ION_TORRENT	Cell_line	Unknown	NA	NA
SRR3670236	SRP076607	FALSE	SINGLE	RNA-Seq	ION_TORRENT	Cell_line	Unknown	NA	NA
SRR3670237	SRP076607	FALSE	SINGLE	RNA-Seq	ION_TORRENT	Cell_line	Unknown	NA	NA
SRR3670238	SRP076607	FALSE	SINGLE	RNA-Seq	ION_TORRENT	Cell_line	Unknown	NA	NA
SRR3670239	SRP076607	FALSE	SINGLE	RNA-Seq	ION_TORRENT	Cell_line	Unknown	NA	NA
SRR3670240	SRP076607	FALSE	SINGLE	RNA-Seq	ION_TORRENT	Cell_line	Unknown	NA	NA
SRR3670241	SRP076607	FALSE	SINGLE	RNA-Seq	ION_TORRENT	Cell_line	Unknown	NA	NA
SRR3670242	SRP076607	FALSE	SINGLE	RNA-Seq	ION_TORRENT	Cell_line	Unknown	NA	NA
SRR3670243	SRP076607	FALSE	SINGLE	RNA-Seq	ION_TORRENT	Cell_line	Unknown	NA	NA
SRR3670244	SRP076607	FALSE	SINGLE	RNA-Seq	ION_TORRENT	Cell_line	Unknown	NA	NA
SRR3670245	SRP076607	FALSE	SINGLE	RNA-Seq	ION_TORRENT	Cell_line	Unknown	NA	NA
SRR3670246	SRP076607	FALSE	SINGLE	RNA-Seq	ION_TORRENT	Cell_line	Unknown	NA	NA
SRR3670247	SRP076607	FALSE	SINGLE	RNA-Seq	ION_TORRENT	Cell_line	Unknown	NA	NA
SRR3670248	SRP076607	FALSE	SINGLE	RNA-Seq	ION_TORRENT	Cell_line	Unknown	NA	NA
SRR3670249	SRP076607	FALSE	SINGLE	RNA-Seq	ION_TORRENT	Cell_line	Unknown	NA	NA
SRR3670250	SRP076607	FALSE	SINGLE	RNA-Seq	ION_TORRENT	Cell_line	Unknown	NA	NA
SRR3670251	SRP076607	FALSE	SINGLE	RNA-Seq	ION_TORRENT	Cell_line	Unknown	NA	NA
SRR3670252	SRP076607	FALSE	SINGLE	RNA-Seq	ION_TORRENT	Cell_line	Unknown	NA	NA
SRR3670253	SRP076607	FALSE	SINGLE	RNA-Seq	ION_TORRENT	Cell_line	Unknown	NA	NA
SRR3670254	SRP076607	FALSE	SINGLE	RNA-Seq	ION_TORRENT	Cell_line	Unknown	NA	NA
SRR3670255	SRP076607	FALSE	SINGLE	RNA-Seq	ION_TORRENT	Cell_line	Unknown	NA	NA
SRR3670256	SRP076607	FALSE	SINGLE	RNA-Seq	ION_TORRENT	Cell_line	Unknown	NA	NA
SRR3670257	SRP076607	FALSE	SINGLE	RNA-Seq	ION_TORRENT	Cell_line	Unknown	NA	NA
SRR3670258	SRP076607	FALSE	SINGLE	RNA-Seq	ION_TORRENT	Cell_line	Unknown	NA	NA
SRR3670259	SRP076607	FALSE	SINGLE	RNA-Seq	ION_TORRENT	Cell_line	Unknown	NA	NA
SRR3670260	SRP076607	FALSE	SINGLE	RNA-Seq	ION_TORRENT	Cell_line	Unknown	NA	NA
SRR3679889	SRP076711	TRUE	PAIRED	RNA-Seq	ILLUMINA	Cell_line	Podocytes	Podocytes	Podocytes
SRR3679890	SRP076711	TRUE	PAIRED	RNA-Seq	ILLUMINA	Cell_line	Podocytes	Podocytes	Podocytes
SRR3679891	SRP076711	TRUE	PAIRED	RNA-Seq	ILLUMINA	Cell_line	Podocytes	Podocytes	Podocytes
SRR3679892	SRP076711	TRUE	PAIRED	RNA-Seq	ILLUMINA	Cell_line	Podocytes	Podocytes	Podocytes
SRR3679893	SRP076711	TRUE	PAIRED	RNA-Seq	ILLUMINA	Cell_line	Podocytes	Podocytes	Podocytes
SRR3679894	SRP076711	TRUE	PAIRED	RNA-Seq	ILLUMINA	Cell_line	Podocytes	Podocytes	Podocytes
SRR3679895	SRP076711	TRUE	PAIRED	RNA-Seq	ILLUMINA	Cell_line	Podocytes	Podocytes	Podocytes
SRR3679896	SRP076711	TRUE	PAIRED	RNA-Seq	ILLUMINA	Cell_line	Podocytes	Podocytes	Podocytes
SRR3679897	SRP076711	TRUE	PAIRED	RNA-Seq	ILLUMINA	Cell_line	Podocytes	Podocytes	Podocytes
SRR3679898	SRP076711	FALSE	PAIRED	RNA-Seq	ILLUMINA	Cell_line	Podocytes	NA	NA
SRR3679899	SRP076711	FALSE	PAIRED	RNA-Seq	ILLUMINA	Cell_line	Podocytes	NA	NA
SRR3679900	SRP076711	TRUE	PAIRED	RNA-Seq	ILLUMINA	Cell_line	Podocytes	Podocytes	Podocytes
SRR3679901	SRP076711	TRUE	PAIRED	RNA-Seq	ILLUMINA	Cell_line	Podocytes	Podocytes	Podocytes
SRR3679902	SRP076711	TRUE	PAIRED	RNA-Seq	ILLUMINA	Cell_line	Podocytes	Podocytes	Podocytes
SRR3679903	SRP076711	FALSE	PAIRED	RNA-Seq	ILLUMINA	Cell_line	Podocytes	NA	NA
SRR3679904	SRP076711	FALSE	PAIRED	RNA-Seq	ILLUMINA	Cell_line	Podocytes	NA	NA
SRR3679905	SRP076711	TRUE	PAIRED	RNA-Seq	ILLUMINA	Cell_line	Podocytes	Podocytes	Podocytes
SRR3679906	SRP076711	TRUE	PAIRED	RNA-Seq	ILLUMINA	Cell_line	Podocytes	Podocytes	Podocytes
SRR3679907	SRP076711	FALSE	PAIRED	RNA-Seq	ILLUMINA	Cell_line	Podocytes	NA	NA
SRR3679908	SRP076711	FALSE	PAIRED	RNA-Seq	ILLUMINA	Cell_line	Podocytes	NA	NA
[truncated: 1,959 more rows]

## Sheet: S3 Kidney-specific HPO terms
HPO-ID	HPO-term (plus child terms)	excluded child term
HP:0012210	Abnormal renal morphology	none
HP:0012211	Abnormal renal physiology	none
HP:0012591	Abnormal urinary electrolyte concentration	none
HP:0003111	Abnormal blood ion concentration	HP:0011030 - Abnormal blood transition element cation concentration
HP:0020129	Abnormal urine protein level	none
HP:0009806	Nephrogenic diabetes insipidus	none
HP:0008242	Pseudohypoaldosteronism	none

## Sheet: S4 UMCU NEF00v18.1
ACE	BMP4	CRB2	FREM2	KANK4	NUP205	SGPL1	TP53RK
ACTG2	BMPR2	CSPP1	FXYD2	KCNJ1	NUP93	SIX1	TPRKB
ACTN4	BSND	CTNS	G6PC	KCNJ10	NXF5	SIX2	TRAF3IP1
ADAMTS13	C2CD3	CUBN	GALNT3	KCNJ5	OCRL	SIX5	TRAP1
ADCK3	C3	CUL3	GALT	KIAA0556	OFD1	SLC12A1	TRIM32
ADCK4	C5orf42	CYP11B1	GANAB	KIAA0586	OSGEP	SLC12A3	TRPC6
AGT	CA2	CYP11B2	GATA3	KIF14	PAX2	SLC16A12	TRPM6
AGTR1	CACNA1H	CYP17A1	GDNF	KIF7	PAX8	SLC22A12	TSC1
AGXT	CACNA1S	CYP24A1	GLA	KL	PBX1	SLC26A3	TSC2
AHI1	CASR	DACT1	GLI3	KLHL3	PCBD1	SLC2A2	TTC21B
ALDOB	CC2D2A	DCDC2	GLIS2	KYNU	PDE6D	SLC2A9	TTC8
ALG1	CCDC114	DDX59	GLIS3	LAGE3	PDSS1	SLC34A1	UMOD
ALG8	CD151	DGAT1	GNA11	LAMB2	PDSS2	SLC34A3	UPK3A
ALMS1	CD2AP	DGKE	GPC3	LCAT	PHEX	SLC36A2	UQCC2
AMN	CD46	DMP1	GPC5	LMNA	PKD1	SLC37A4	VDR
ANKS3	CDKN1C	DNAJB11	GREB1L	LMOD1	PKD2	SLC3A1	VHL
ANKS6	CEP120	DST	GRHPR	LMX1B	PKHD1	SLC41A1	VIPAS39
ANLN	CEP164	DSTYK	GRIP1	LPP	PLCE1	SLC4A1	VPS33B
ANO1	CEP290	DYNC2H1	GSN	LRIG2	PMM2	SLC4A4	WDPCP
AP2S1	CEP41	DYNC2LI1	GUCY2C	LRP2	PODXL	SLC5A2	WDR19
APOA1	CEP83	DZIP1L	HAAO	LRP4	PRDM12	SLC6A19	WDR34
APOL1	CFB	EGF	HNF1B	LYZ	PRKCSH	SLC6A20	WDR35
APRT	CFH	EHHADH	HNF4A	LZTFL1	PSAP	SLC7A7	WDR60
AQP2	CFHR1	EMP2	HOGA1	MAFB	PTEN	SLC7A9	WDR73
ARHGAP24	CFHR2	ENPP1	HOXD13	MAGED2	PTH1R	SLC9A3	WNK1
ARHGDIA	CFHR3	EPCAM	HPRT1	MAGI2	PTPRO	SLC9A3R1	WNK4
ARL13B	CFHR4	EVC	HPSE2	MAP7D3	PYGM	SLIT2	WNT4
ARL6	CFHR5	EVC2	HSD11B2	MAPKBP1	REN	SMARCAL1	WT1
ARSA	CFI	EYA1	IFT122	MET	RET	SOX17	XDH
ATP6V0A4	CHD1L	FAH	IFT140	MKKS	RMND1	SPINT2	XPNPEP3
ATP6V1B1	CHD7	FAHD2A	IFT172	MKS1	ROBO2	SPTLC1	XPO5
ATP7B	CHRM3	FAM134B	IFT27	MUC1*	RPGRIP1	SPTLC2	YRDC
ATXN10	CLCN5	FAM20A	IFT43	MYH11	RPGRIP1L	STRA6	ZEB2
AVP	CLCNKA	FAM58A	IFT52	MYH9	RRM2B	STX16	ZIC3
AVPR2	CLCNKB	FAN1	IFT57	MYO1E	SALL1	TBC1D1	ZMPSTE24
B2M	CLDN16	FAT1	IFT80	MYO5B	SALL4	TBX18	ZNF423
B9D1	CLDN19	FBXL4	IFT81	NEK1	SARS2	TCTEX1D2
B9D2	CNNM2	FGA	IKBKAP	NEK8	SCARB2	TCTN1
BBIP1	COL4A1	FGF20	INF2	NEUROG3	SCLT1	TCTN2
BBS1	COL4A3	FGF23	INPP5E	NGF	SCN11A	TCTN3
BBS10	COL4A4	FGF8	INVS	NOTCH2	SCN4A	THBD
BBS12	COL4A5	FGFR1	IQCB1	NPHP1	SCNN1A	TMEM104
BBS2	COQ2	FH	ITGA3	NPHP3	SCNN1B	TMEM107
BBS4	COQ4	FLCN	ITGA8	NPHP4	SCNN1G	TMEM138
BBS5	COQ6	FN1	ITGB4	NPHS1	SDCCAG8	TMEM216
BBS7	COQ7	FOXC2	JAG1	NPHS2	SDHB	TMEM231
BBS9	COQ9	FOXF1	KAL1	NR3C1	SEC61A1	TMEM237
BCS1L	COX10	FRAS1	KANK1	NR3C2	SEC61B	TMEM67
BICC1	CPT2	FREM1	KANK2	NUP107	SEC63	TNXB

## Sheet: S5 Improved kidney HPO terms
HP:0000787
HP:0000121
HP:0030760
HP:0008776
HP:0000086
HP:0005576
HP:0001920
HP:0000096
HP:0001969
HP:0000097
HP:0011036
HP:0011038
HP:0012212
HP:0000124
HP:0012590
HP:0001994
HP:0012213
HP:0001947
HP:0000114
HP:0000103
HP:0020129
HP:0000093
HP:0010927
HP:0004921
HP:0011042
HP:0002917
HP:0002153

## Sheet: S6 Metrics per pathway
	geneCount	pValue	auc	bonferroni	precision	sensitivity	F1Score
HP:0000002	1113	6.36195e-47	0.625824	2.37746e-43	0.571429	0.00359389	0.00714286
HP:0000003	94	2.65233e-19	0.767686	9.91177e-16	0.333333	0.0531915	0.0917431
HP:0000005	3899	0	0.278365	0	NA	0	NA
HP:0000006	1691	2.76885e-134	0.675992	1.03472e-130	1	0.00118273	0.00236267
HP:0000007	2528	1.07703e-72	0.60613	4.02486e-69	1	0.000791139	0.00158103
HP:0000008	439	3.93007e-14	0.604646	1.46867e-10	0.5	0.0113895	0.0222717
HP:0000009	293	6.58751e-19	0.650208	2.46175e-15	0.2	0.0341297	0.058309
HP:0000010	74	0.0076596	0.589553	28.6239	0.164706	0.189189	0.176101
HP:0000011	21	0.265649	0.570136	992.731	0	0	NA
HP:0000012	37	0.284802	0.550779	1064.3	NA	0	NA
HP:0000013	44	0.0517823	0.584679	193.511	0	0	NA
HP:0000014	322	3.98759e-25	0.667094	1.49016e-21	0.23913	0.0341615	0.0597826
HP:0000015	10	1.27873e-06	0.942154	0.0047786	0.142857	0.3	0.193548
HP:0000020	122	9.89776e-15	0.702541	3.69879e-11	0.123077	0.0655738	0.0855615
HP:0000022	39	7.93272e-07	0.728301	0.00296446	NA	0	NA
HP:0000023	182	1.66587e-46	0.806935	6.22537e-43	0.454545	0.0274725	0.0518135
HP:0000025	169	7.11705e-25	0.72907	2.65964e-21	0.625	0.0295858	0.0564972
HP:0000026	29	4.54696e-07	0.770492	0.0016992	NA	0	NA
HP:0000027	102	3.48753e-11	0.689531	1.30329e-07	0.380952	0.0784314	0.130081
HP:0000028	556	1.37291e-51	0.685988	5.13055e-48	1	0.0107914	0.0213523
HP:0000029	13	0.421439	0.435625	1574.92	NA	0	NA
HP:0000032	837	1.93843e-46	0.643927	7.24392e-43	0.857143	0.00716846	0.014218
HP:0000033	12	3.03365e-05	0.847621	0.113367	0.0625	0.0833333	0.0714286
HP:0000034	13	0.00210089	0.746278	7.85104	0	0	NA
HP:0000035	713	3.45032e-44	0.65178	1.28938e-40	0.75	0.00841515	0.0166436
HP:0000036	549	5.46039e-40	0.663932	2.04055e-36	0	0	NA
HP:0000037	37	3.62401e-09	0.780127	1.35429e-05	0.166667	0.027027	0.0465116
HP:0000039	23	3.78273e-07	0.805825	0.0014136	0.0263158	0.0434783	0.0327869
HP:0000040	10	0.254059	0.604129	949.418	0	0	NA
HP:0000044	106	2.47716e-08	0.656472	9.25714e-05	NA	0	NA
HP:0000045	97	2.4534e-11	0.695864	9.16837e-08	0	0	NA
HP:0000046	53	1.83401e-07	0.706912	0.000685369	NA	0	NA
HP:0000047	234	1.93749e-29	0.713078	7.24038e-26	0.32	0.034188	0.0617761
HP:0000048	27	6.41986e-05	0.722105	0.23991	0	0	NA
HP:0000049	15	0.0437778	0.650303	163.598	0	0	NA
HP:0000050	422	3.38546e-35	0.674666	1.26515e-31	0.5	0.00473934	0.00938967
HP:0000053	15	1.205e-06	0.861912	0.00450308	0.0588235	0.333333	0.1
HP:0000054	202	3.17335e-25	0.711167	1.18588e-21	0.416667	0.0247525	0.046729
HP:0000055	119	8.4248e-10	0.662581	3.14835e-06	NA	0	NA
HP:0000056	76	8.41146e-09	0.690873	3.14336e-05	NA	0	NA
HP:0000058	70	1.36366e-08	0.696039	5.096e-05	0	0	NA
HP:0000059	33	8.24605e-07	0.747795	0.00308155	0	0	NA
HP:0000060	28	1.69745e-08	0.80779	6.34337e-05	0	0	NA
HP:0000062	97	1.15784e-25	0.807237	4.32686e-22	0.5	0.0206186	0.039604
HP:0000064	26	1.85516e-07	0.795221	0.000693272	0	0	NA
HP:0000066	51	2.05427e-09	0.742392	7.67681e-06	0	0	NA
HP:0000068	20	1.38858e-11	0.936386	5.18912e-08	0.25	0.15	0.1875
HP:0000069	226	2.64335e-23	0.691389	9.87819e-20	0.306667	0.10177	0.152824
HP:0000070	19	0.0726179	0.618915	271.373	0	0	NA
HP:0000071	19	0.703249	0.525234	2628.04	0	0	NA
HP:0000072	60	2.32949e-14	0.784556	8.7053e-11	0.141176	0.2	0.165517
HP:0000073	29	9.56391e-06	0.73737	0.0357403	0.176471	0.103448	0.130435
HP:0000074	14	0.0934365	0.370556	349.172	0	0	NA
HP:0000075	17	4.94816e-05	0.784171	0.184913	0	0	NA
HP:0000076	109	2.44959e-12	0.693925	9.15414e-09	0.211538	0.100917	0.136646
HP:0000077	968	8.2769e-57	0.648754	3.09308e-53	1	0.00206612	0.00412371
HP:0000078	1214	7.33048e-21	0.578539	2.7394e-17	0.75	0.00247117	0.00492611
HP:0000079	1439	1.33333e-87	0.653104	4.98265e-84	0.5	0.00486449	0.00963524
HP:0000080	497	9.25509e-17	0.608172	3.45863e-13	0.416667	0.0100604	0.0196464
HP:0000081	15	0.000348402	0.766608	1.30198	0	0	NA
HP:0000083	268	6.81283e-38	0.727495	2.54595e-34	0.4	0.00746269	0.014652
HP:0000085	48	1.84371e-06	0.698837	0.00688996	0	0	NA
HP:0000086	51	2.47894e-16	0.831481	9.2638e-13	0.166667	0.0196078	0.0350877
HP:0000089	74	1.66832e-19	0.803349	6.23453e-16	0.1	0.0135135	0.0238095
HP:0000090	37	8.89108e-19	0.920072	3.3226e-15	0.277778	0.27027	0.273973
HP:0000091	60	9.72638e-17	0.809805	3.63475e-13	0.25	0.0333333	0.0588235
HP:0000092	17	1.62471e-05	0.801887	0.0607153	0.1	0.0588235	0.0740741
HP:0000093	132	9.635e-20	0.728761	3.6006e-16	0.166667	0.00757576	0.0144928
HP:0000095	120	1.14767e-14	0.703721	4.28886e-11	0.428571	0.025	0.0472441
HP:0000096	61	6.48116e-09	0.714644	2.42201e-05	0.142857	0.0163934	0.0294118
HP:0000097	37	1.869e-11	0.818839	6.98446e-08	0.166667	0.027027	0.0465116
HP:0000098	121	1.81439e-14	0.70134	6.78039e-11	0.125	0.00826446	0.0155039
HP:0000099	28	0.0135014	0.634801	50.4549	0.1875	0.107143	0.136364
HP:0000100	107	2.96364e-11	0.68573	1.10751e-07	0	0	NA
HP:0000103	26	3.1276e-13	0.912753	1.16879e-09	0.434783	0.384615	0.408163
HP:0000104	129	8.45196e-21	0.738037	3.1585e-17	0.133333	0.0155039	0.0277778
HP:0000105	23	1.84095e-05	0.757887	0.0687962	NA	0	NA
HP:0000107	205	2.15504e-34	0.747063	8.05338e-31	0.5	0.0341463	0.0639269
HP:0000110	63	1.22182e-09	0.721167	4.56592e-06	0	0	NA
HP:0000112	89	4.75814e-11	0.701466	1.77812e-07	0.1	0.011236	0.020202
HP:0000113	38	0.0762677	0.583049	285.012	0.125	0.0263158	0.0434783
HP:0000114	35	3.63686e-17	0.911193	1.3591e-13	0.213333	0.457143	0.290909
HP:0000118	4072	0	0.000345714	0	NA	0	NA
HP:0000119	1967	1.00883e-23	0.566619	3.77e-20	0.4	0.00203355	0.00404654
HP:0000121	56	9.5071e-11	0.749899	3.5528e-07	0.25	0.0535714	0.0882353
HP:0000122	42	2.81268e-06	0.70873	0.010511	0.123288	0.214286	0.156522
HP:0000123	47	5.50439e-06	0.691449	0.0205699	0.272727	0.0638298	0.103448
HP:0000124	90	1.6642e-18	0.767338	6.21911e-15	0.31746	0.222222	0.261438
HP:0000126	162	8.91996e-18	0.695063	3.33339e-14	0.111111	0.00617284	0.0116959
HP:0000127	22	5.10746e-12	0.924917	1.90866e-08	0.4375	0.318182	0.368421
HP:0000130	175	8.16573e-17	0.682056	3.05153e-13	0.217391	0.0857143	0.122951
HP:0000132	28	1.41797e-07	0.787195	0.000529895	0.0416667	0.0357143	0.0384615
HP:0000133	29	0.00711875	0.644307	26.6028	0	0	NA
HP:0000134	23	0.000204418	0.723578	0.763911	0	0	NA
HP:0000135	322	4.11787e-15	0.626697	1.53885e-11	0.333333	0.00621118	0.0121951
HP:0000137	179	2.58287e-10	0.636641	9.65218e-07	0	0	NA
HP:0000138	52	7.79339e-08	0.715155	0.000291239	0.285714	0.0384615	0.0677966
HP:0000140	193	1.39172e-07	0.609634	0.000520085	0	0	NA
HP:0000141	140	3.70416e-05	0.60078	0.138424	NA	0	NA
HP:0000142	83	3.01218e-09	0.68808	1.12565e-05	0	0	NA
HP:0000143	18	0.483483	0.452313	1806.78	0	0	NA
HP:0000144	213	8.88324e-29	0.720615	3.31967e-25	0.818182	0.0422535	0.0803571
HP:0000147	46	3.37472e-07	0.71722	0.00126113	0.333333	0.0434783	0.0769231
HP:0000148	15	0.0709446	0.63462	265.12	0	0	NA
HP:0000150	15	2.40462e-05	0.814855	0.0898605	0.0909091	0.0666667	0.0769231
HP:0000151	10	0.133975	0.636819	500.664	0	0	NA
HP:0000152	2467	1.79272e-14	0.545636	6.69941e-11	1	0.000810701	0.00162009
HP:0000153	1667	8.24005e-62	0.619212	3.0793e-58	1	0.00239952	0.00478755
HP:0000154	129	3.52903e-17	0.714465	1.3188e-13	0.3	0.0465116	0.0805369
HP:0000155	15	0.000160872	0.781315	0.601177	0	0	NA
HP:0000157	267	1.45718e-13	0.63091	5.44549e-10	NA	0	NA
HP:0000158	95	0.00866529	0.577817	32.3822	0	0	NA
HP:0000159	750	6.95079e-76	0.695725	2.59751e-72	0.666667	0.0186667	0.0363165
HP:0000160	146	7.32023e-27	0.756722	2.73557e-23	0.666667	0.0136986	0.0268456
HP:0000161	27	2.34868e-05	0.735	0.0877702	0	0	NA
HP:0000162	24	0.104935	0.595564	392.142	NA	0	NA
HP:0000163	1566	1.93105e-68	0.629488	7.21635e-65	1	0.00255428	0.00509554
HP:0000164	707	8.20298e-67	0.688754	3.06545e-63	0.666667	0.00282885	0.0056338
HP:0000168	147	1.80044e-26	0.75386	6.72823e-23	0.1	0.00680272	0.0127389
HP:0000169	14	0.209241	0.596891	781.933	0	0	NA
HP:0000171	17	0.19275	0.591209	720.308	0	0	NA
HP:0000172	126	1.95512e-20	0.738554	7.30628e-17	0.243243	0.142857	0.18
HP:0000174	811	4.7938e-76	0.688537	1.79144e-72	NA	0	NA
HP:0000175	450	2.51453e-67	0.736937	9.39679e-64	NA	0	NA
HP:0000176	55	8.1148e-10	0.739231	3.0325e-06	0	0	NA
HP:0000177	605	1.47495e-80	0.724382	5.51189e-77	0.736842	0.0231405	0.0448718
HP:0000178	207	2.61169e-30	0.730011	9.75987e-27	0.365079	0.111111	0.17037
HP:0000179	125	4.79601e-24	0.761453	1.79227e-20	0.325	0.208	0.253659
HP:0000180	13	2.52609e-08	0.946134	9.43999e-05	0	0	NA
HP:0000182	10	0.198714	0.617338	742.594	0	0	NA
HP:0000185	14	0.00376985	0.723526	14.0879	NA	0	NA
HP:0000187	15	0.0478361	0.647516	178.763	0	0	NA
HP:0000189	138	3.94611e-24	0.749335	1.47466e-20	0.666667	0.0144928	0.0283688
HP:0000190	40	2.75171e-10	0.788222	1.02831e-06	0.2	0.025	0.0444444
HP:0000191	12	0.00207816	0.756602	7.76609	0	0	NA
HP:0000193	100	1.94531e-17	0.745525	7.26962e-14	0	0	NA
HP:0000194	80	4.60019e-20	0.796287	1.71909e-16	0.125	0.025	0.0416667
HP:0000199	11	0.000256122	0.818257	0.957126	0	0	NA
HP:0000201	18	0.000614181	0.733103	2.2952	0	0	NA
HP:0000202	483	1.75311e-73	0.739287	6.55138e-70	NA	0	NA
HP:0000204	131	5.21056e-22	0.743546	1.94719e-18	0.5	0.0152672	0.0296296
HP:0000207	15	8.7812e-06	0.831377	0.0328153	NA	0	NA
HP:0000211	14	0.0045376	0.719	16.957	0.0769231	0.142857	0.1
HP:0000212	60	1.3665e-17	0.818376	5.10661e-14	0.117647	0.0333333	0.0519481
HP:0000215	13	0.0304635	0.326717	113.842	0	0	NA
HP:0000217	37	0.0294553	0.60337	110.074	0.2	0.027027	0.047619
HP:0000218	508	1.45818e-42	0.675989	5.44922e-39	0	0	NA
HP:0000219	193	2.68745e-37	0.765669	1.0043e-33	0.415094	0.11399	0.178862
HP:0000220	12	0.0279261	0.683217	104.36	0.5	0.0833333	0.142857
HP:0000221	34	0.00223763	0.651382	8.36201	0.166667	0.0294118	0.05
HP:0000225	29	2.21479e-13	0.893318	8.27666e-10	0.138889	0.172414	0.153846
HP:0000230	26	0.000479471	0.697745	1.79178	0.25	0.0384615	0.0666667
HP:0000232	92	3.75036e-16	0.745395	1.40151e-12	0	0	NA
HP:0000233	245	5.97807e-41	0.747732	2.23401e-37	0.432432	0.0653061	0.113475
HP:0000234	2454	1.55154e-14	0.545861	5.7981e-11	1	0.000407498	0.000814664
HP:0000235	310	1.37575e-25	0.671944	5.14118e-22	1	0.00322581	0.00643087
HP:0000236	89	7.88494e-07	0.651236	0.0029466	0	0	NA
HP:0000238	292	1.66742e-39	0.722799	6.23114e-36	0.583333	0.0239726	0.0460526
HP:0000239	138	1.23309e-15	0.696878	4.60807e-12	0	0	NA
HP:0000240	1152	2.845e-79	0.662133	1.06318e-75	0.5	0.00173611	0.00346021
HP:0000243	27	2.59905e-06	0.761193	0.00971265	0.0909091	0.037037	0.0526316
HP:0000245	113	6.41992e-33	0.824897	2.39912e-29	0.75	0.106195	0.186047
HP:0000246	97	1.49807e-36	0.870452	5.5983e-33	0.764706	0.134021	0.22807
HP:0000248	163	9.13113e-19	0.700312	3.4123e-15	0.166667	0.0122699	0.0228571
HP:0000252	914	1.9652e-64	0.663269	7.34396e-61	0.75	0.00328228	0.00653595
HP:0000253	66	3.62321e-06	0.664693	0.0135399	0	0	NA
HP:0000256	328	1.94694e-33	0.692671	7.27572e-30	0.4	0.0365854	0.0670391
HP:0000260	68	9.51333e-09	0.701044	3.55513e-05	0	0	NA
HP:0000262	26	2.0723e-05	0.741065	0.077442	0	0	NA
HP:0000268	137	5.84073e-16	0.699853	2.18268e-12	0.2	0.00729927	0.0140845
HP:0000269	47	1.92085e-11	0.782753	7.17821e-08	0	0	NA
HP:0000270	52	5.80007e-06	0.681579	0.0216749	1	0.0192308	0.0377358
HP:0000271	2229	1.22636e-31	0.573133	4.58291e-28	1	0.000448632	0.000896861
HP:0000272	167	3.411e-29	0.750945	1.27469e-25	0.333333	0.00598802	0.0117647
HP:0000274	82	7.93269e-22	0.806305	2.96445e-18	0.155556	0.0853659	0.110236
HP:0000275	69	5.47015e-26	0.866641	2.04419e-22	0.145833	0.101449	0.119658
HP:0000276	161	1.1567e-31	0.766785	4.32259e-28	0.285714	0.0372671	0.0659341
HP:0000277	708	4.61215e-87	0.71604	1.72356e-83	0.333333	0.00141243	0.00281294
HP:0000278	211	3.61989e-32	0.735106	1.35275e-28	0	0	NA
HP:0000280	175	6.22706e-18	0.688602	2.32705e-14	0.181818	0.0228571	0.0406091
HP:0000282	38	0.0272546	0.603431	101.85	0	0	NA
HP:0000283	15	0.00242826	0.726038	9.07441	NA	0	NA
HP:0000286	352	9.35575e-40	0.703715	3.49624e-36	0.777778	0.0198864	0.0387812
HP:0000288	429	5.02799e-67	0.742059	1.87896e-63	0.565217	0.030303	0.0575221
HP:0000289	19	0.253166	0.575692	946.083	0	0	NA
HP:0000290	748	2.20189e-76	0.696643	8.22848e-73	0.75	0.0040107	0.00797872
HP:0000293	90	5.72656e-12	0.709726	2.14002e-08	0.25	0.0111111	0.0212766
HP:0000294	59	1.05524e-06	0.683546	0.00394344	0.133333	0.0677966	0.0898876
HP:0000297	26	0.00398548	0.663051	14.8937	0	0	NA
HP:0000298	46	0.0801492	0.574511	299.517	0	0	NA
HP:0000301	262	2.77071e-36	0.724897	1.03542e-32	0.366667	0.0419847	0.0753425
HP:0000303	138	2.06531e-20	0.727828	7.71805e-17	0	0	NA
HP:0000306	213	1.37967e-28	0.719836	5.15584e-25	0.333333	0.0234742	0.0438596
HP:0000307	49	1.22447e-08	0.735023	4.57586e-05	0.0555556	0.0204082	0.0298507
HP:0000308	47	2.07824e-07	0.718732	0.000776639	0	0	NA
HP:0000309	414	1.79946e-73	0.758268	6.7246e-70	0.294118	0.0120773	0.0232019
HP:0000311	81	9.69187e-13	0.729029	3.62185e-09	0.333333	0.0123457	0.0238095
HP:0000315	1099	2.01413e-68	0.653843	7.52682e-65	1	0.00636943	0.0126582
HP:0000316	528	4.23154e-53	0.693678	1.58133e-49	NA	0	NA
HP:0000319	91	8.72894e-10	0.685698	3.262e-06	0.111111	0.032967	0.0508475
HP:0000320	11	0.785966	0.476361	2937.15	NA	0	NA
HP:0000322	137	7.53076e-23	0.74302	2.81425e-19	0.181818	0.0145985	0.027027
HP:0000324	104	5.00136e-33	0.839222	1.86901e-29	0.0714286	0.00961538	0.0169492
HP:0000325	99	2.41517e-14	0.721474	9.02548e-11	NA	0	NA
HP:0000326	114	9.3484e-17	0.724999	3.4935e-13	0.4	0.0175439	0.0336134
HP:0000327	102	4.72083e-16	0.73228	1.76417e-12	0.2	0.00980392	0.0186916
HP:0000329	14	0.0328594	0.66465	122.796	0	0	NA
HP:0000331	32	0.802757	0.512751	2999.9	0	0	NA
HP:0000336	36	4.30393e-10	0.800453	1.60838e-06	0.103448	0.166667	0.12766
HP:0000337	102	5.15763e-21	0.769115	1.92741e-17	NA	0	NA
HP:0000338	28	8.83662e-05	0.71394	0.330224	0	0	NA
HP:0000340	145	7.44454e-25	0.747142	2.78202e-21	0.368421	0.241379	0.291667
HP:0000341	88	6.36833e-09	0.678844	2.37984e-05	0	0	NA
HP:0000343	250	7.96155e-46	0.760059	2.97523e-42	0.361111	0.052	0.0909091
HP:0000347	544	5.47659e-68	0.716779	2.0466e-64	0.47619	0.0183824	0.0353982
HP:0000348	176	6.6738e-14	0.663347	2.494e-10	0.5	0.00568182	0.011236
HP:0000349	11	0.00143506	0.777469	5.36282	0	0	NA
HP:0000356	864	1.65518e-92	0.702028	6.18541e-89	0.75	0.00347222	0.00691244
HP:0000357	574	4.83644e-68	0.711185	1.80738e-64	NA	0	NA
HP:0000358	295	1.52795e-40	0.724695	5.70993e-37	1	0.00338983	0.00675676
HP:0000359	743	5.05895e-20	0.597735	1.89053e-16	0.166667	0.0013459	0.00267023
HP:0000360	39	0.00239213	0.640424	8.93939	0.181818	0.0512821	0.08
HP:0000363	54	3.81005e-11	0.759852	1.42381e-07	0.0909091	0.037037	0.0526316
HP:0000364	1150	5.78321e-20	0.578746	2.16119e-16	0	0	NA
HP:0000365	1135	1.04285e-20	0.580841	3.89715e-17	NA	0	NA
HP:0000366	1265	3.14334e-53	0.626185	1.17467e-49	0.833333	0.00790514	0.0156617
HP:0000368	173	3.97325e-25	0.727645	1.4848e-21	0.5	0.0115607	0.0225989
HP:0000369	542	2.23405e-64	0.711164	8.34866e-61	NA	0	NA
HP:0000370	386	6.48699e-24	0.64872	2.42419e-20	0.333333	0.00259067	0.00514139
HP:0000372	60	2.19216e-16	0.806187	8.1921e-13	0	0	NA
HP:0000375	26	0.0214162	0.630278	80.0322	NA	0	NA
HP:0000377	523	5.88525e-67	0.719313	2.19932e-63	0.583333	0.0267686	0.0511883
HP:0000378	44	7.00842e-08	0.734712	0.000261904	0.157895	0.0681818	0.0952381
HP:0000383	63	1.27881e-16	0.801163	4.77891e-13	0.181818	0.031746	0.0540541
HP:0000384	43	3.85857e-08	0.742103	0.000144195	0	0	NA
HP:0000385	10	0.422597	0.573214	1579.24	0	0	NA
HP:0000387	12	0.000993001	0.77441	3.71085	0.0666667	0.5	0.117647
HP:0000388	173	2.2493e-40	0.792436	8.40565e-37	1	0.017341	0.0340909
HP:0000389	93	4.00457e-27	0.823164	1.49651e-23	0.608696	0.150538	0.241379
HP:0000391	32	0.00538011	0.642082	20.1055	0	0	NA
HP:0000396	35	8.34306e-06	0.717515	0.031178	0	0	NA
HP:0000399	10	0.0545173	0.675537	203.731	NA	0	NA
HP:0000400	174	2.46596e-14	0.667119	9.21528e-11	0.285714	0.0689655	0.111111
HP:0000402	20	0.00131449	0.707427	4.91223	0	0	NA
HP:0000403	77	1.19479e-14	0.754047	4.46492e-11	0	0	NA
HP:0000405	259	1.83415e-24	0.683554	6.85421e-21	0.538462	0.027027	0.0514706
HP:0000407	678	1.74526e-23	0.611441	6.52202e-20	0.2	0.00147493	0.00292826
HP:0000408	26	0.0136656	0.639642	51.0685	NA	0	NA
HP:0000410	21	1.35171e-07	0.832156	0.000505133	0	0	NA
HP:0000411	126	2.85599e-28	0.783909	1.06728e-24	0.285714	0.015873	0.0300752
HP:0000413	43	2.08655e-14	0.836702	7.79745e-11	0	0	NA
HP:0000414	105	2.35602e-10	0.678681	8.80443e-07	0.0869565	0.0190476	0.03125
HP:0000415	100	1.15782e-18	0.75482	4.32678e-15	0.153846	0.1	0.121212
HP:0000418	10	0.00220738	0.779443	8.249	0	0	NA
HP:0000419	13	0.00641469	0.718268	23.9717	0	0	NA
HP:0000421	58	1.11097e-24	0.888976	4.15169e-21	0.352941	0.103448	0.16
HP:0000422	754	3.43643e-78	0.698231	1.28419e-74	0.857143	0.00795756	0.0157687
HP:0000426	154	1.26896e-25	0.743767	4.74212e-22	0.315789	0.038961	0.0693642
HP:0000429	525	3.17535e-59	0.705494	1.18663e-55	0.5	0.00571429	0.0112994
HP:0000430	70	6.61725e-12	0.73705	2.47287e-08	0	0	NA
HP:0000431	380	3.00868e-40	0.697385	1.12434e-36	0.25	0.00526316	0.0103093
HP:0000433	49	3.53294e-23	0.909141	1.32026e-19	0.521739	0.489796	0.505263
HP:0000436	229	1.66058e-38	0.74809	6.20559e-35	0.36	0.0786026	0.129032
HP:0000437	18	1.12482e-06	0.831316	0.00420344	0	0	NA
HP:0000444	53	7.35536e-11	0.7584	2.7487e-07	0.0925926	0.0943396	0.0934579
HP:0000445	80	9.22217e-07	0.658513	0.00344633	0	0	NA
HP:0000446	41	5.03646e-10	0.78044	1.88212e-06	NA	0	NA
HP:0000448	64	9.12091e-06	0.660207	0.0340848	0.133333	0.03125	0.0506329
HP:0000452	17	0.000414248	0.747251	1.54805	NA	0	NA
HP:0000453	95	2.22023e-16	0.743369	8.297e-13	0.151515	0.105263	0.124224
HP:0000455	106	4.69485e-19	0.750339	1.75447e-15	0.239437	0.160377	0.19209
HP:0000456	10	0.00636657	0.749084	23.7919	0	0	NA
HP:0000457	106	5.33224e-18	0.742671	1.99266e-14	0.516129	0.150943	0.233577
HP:0000458	39	2.11681e-09	0.776928	7.91052e-06	0.4	0.0512821	0.0909091
HP:0000460	16	0.00351426	0.710678	13.1328	0	0	NA
HP:0000463	457	1.97822e-55	0.71271	7.39261e-52	0.428571	0.00656455	0.012931
HP:0000464	400	4.72501e-46	0.70642	1.76574e-42	0.5	0.0075	0.0147783
HP:0000465	74	4.31253e-10	0.709627	1.61159e-06	0	0	NA
HP:0000467	65	9.81618e-13	0.755566	3.66831e-09	0.288136	0.261538	0.274194
HP:0000470	253	3.55095e-47	0.762453	1.32699e-43	0.5	0.00790514	0.0155642
HP:0000473	40	0.00616361	0.625065	23.0334	0	0	NA
HP:0000474	47	1.77232e-06	0.701274	0.00662318	0	0	NA
HP:0000475	17	0.59125	0.537606	2209.5	0	0	NA
HP:0000476	36	0.000176676	0.680497	0.660236	0.222222	0.166667	0.190476
HP:0000478	2335	6.08362e-32	0.571892	2.27345e-28	NA	0	NA
HP:0000479	694	3.98231e-44	0.653703	1.48819e-40	0.875	0.0100865	0.019943
HP:0000480	23	0.000130914	0.730275	0.489225	0	0	NA
HP:0000481	550	7.93874e-53	0.689299	2.96671e-49	0.428571	0.00545455	0.010772
HP:0000482	117	8.38783e-26	0.780615	3.13453e-22	NA	0	NA
HP:0000483	100	4.14929e-10	0.680547	1.55059e-06	0.169492	0.1	0.125786
HP:0000485	23	2.38002e-08	0.836064	8.89414e-05	0	0	NA
HP:0000486	741	2.38811e-44	0.649206	8.92437e-41	1	0.00404858	0.00806452
HP:0000488	72	0.000618551	0.616546	2.31153	0	0	NA
HP:0000490	134	1.1632e-28	0.777335	4.34689e-25	0.181818	0.0149254	0.0275862
HP:0000491	52	2.4169e-08	0.723458	9.03197e-05	0	0	NA
HP:0000492	909	6.29105e-73	0.674467	2.35097e-69	1	0.00660066	0.0131148
HP:0000493	36	6.66621e-08	0.759897	0.000249116	0.2	0.138889	0.163934
HP:0000494	347	2.36252e-51	0.734397	8.82872e-48	0.5	0.0259366	0.0493151
HP:0000495	14	0.129682	0.61693	484.622	0	0	NA
HP:0000496	1282	5.42322e-54	0.626293	2.02666e-50	NA	0	NA
HP:0000498	45	0.0129612	0.606977	48.436	0	0	NA
HP:0000499	194	1.2825e-27	0.72613	4.79272e-24	0.666667	0.0103093	0.0203046
HP:0000501	272	2.02054e-29	0.697641	7.55078e-26	0	0	NA
HP:0000502	109	3.26612e-09	0.663795	1.22055e-05	NA	0	NA
HP:0000504	962	5.95069e-41	0.625892	2.22377e-37	0.75	0.0031185	0.00621118
HP:0000505	795	2.02825e-39	0.635531	7.57957e-36	0.833333	0.00628931	0.0124844
HP:0000506	115	5.74836e-20	0.746555	2.14816e-16	0	0	NA
HP:0000508	534	1.38809e-40	0.667481	5.18731e-37	0	0	NA
HP:0000509	72	1.5611e-06	0.663524	0.00583384	0.333333	0.0138889	0.0266667
HP:0000510	152	4.70876e-24	0.737201	1.75967e-20	0.294118	0.0328947	0.0591716
HP:0000511	12	0.32575	0.581903	1217.33	0	0	NA
HP:0000512	170	1.07963e-37	0.784579	4.03459e-34	0.652174	0.0882353	0.15544
HP:0000514	25	0.275795	0.437064	1030.65	NA	0	NA
HP:0000517	598	3.46838e-38	0.653399	1.29613e-34	0	0	NA
HP:0000518	580	2.40591e-33	0.645032	8.9909e-30	0	0	NA
HP:0000519	78	2.87749e-05	0.636827	0.107532	NA	0	NA
HP:0000520	187	1.62151e-33	0.755146	6.05959e-30	0.125	0.00534759	0.0102564
HP:0000522	13	0.0730757	0.643523	273.084	NA	0	NA
HP:0000523	29	0.00712505	0.644291	26.6263	0	0	NA
HP:0000524	21	0.0262048	0.640076	97.9272	0.333333	0.0952381	0.148148
HP:0000525	334	4.34741e-29	0.677389	1.62463e-25	0.6	0.00898204	0.0176991
HP:0000526	33	0.000197713	0.687095	0.738855	0.333333	0.030303	0.0555556
HP:0000527	75	1.79577e-19	0.801054	6.71079e-16	0.294118	0.133333	0.183486
HP:0000528	57	3.15933e-24	0.888488	1.18064e-20	0.5	0.0526316	0.0952381
HP:0000529	77	1.03597e-08	0.68847	3.87142e-05	0	0	NA
HP:0000532	117	1.55847e-20	0.748183	5.824e-17	0.4	0.017094	0.0327869
HP:0000533	22	0.22611	0.574514	844.975	0.125	0.0909091	0.105263
HP:0000534	399	1.3338e-42	0.698463	4.9844e-39	0	0	NA
HP:0000535	62	1.82333e-14	0.781091	6.8138e-11	0.222222	0.0645161	0.1
HP:0000539	411	6.07612e-45	0.701094	2.27065e-41	1	0.00729927	0.0144928
HP:0000540	138	2.53322e-18	0.714828	9.46663e-15	0.2	0.00724638	0.013986
HP:0000541	81	3.69676e-20	0.79521	1.38148e-16	0.142857	0.0123457	0.0227273
HP:0000543	110	6.69193e-15	0.714645	2.50077e-11	0.228571	0.0727273	0.110345
HP:0000544	42	5.93494e-05	0.678933	0.221789	0	0	NA
HP:0000545	275	1.40513e-28	0.693561	5.25098e-25	0	0	NA
HP:0000546	179	1.82707e-22	0.710755	6.82777e-19	0.285714	0.0111732	0.0215054
HP:0000548	29	1.75897e-11	0.860588	6.57328e-08	0.173913	0.137931	0.153846
HP:0000549	765	9.2494e-42	0.642349	3.4565e-38	1	0.00392157	0.0078125
HP:0000550	21	2.19114e-09	0.876971	8.1883e-06	0	0	NA
HP:0000551	86	8.93735e-13	0.722629	3.33989e-09	0.36	0.104651	0.162162
HP:0000553	410	5.65421e-32	0.668446	2.11298e-28	0.4	0.00487805	0.00963855
HP:0000554	21	0.000625227	0.715512	2.33647	0	0	NA
HP:0000556	264	4.49319e-38	0.729776	1.67911e-34	0.526316	0.0378788	0.0706714
HP:0000557	22	5.6597e-05	0.747873	0.211503	0	0	NA
HP:0000559	13	0.102823	0.630628	384.248	0	0	NA
HP:0000561	21	0.002754	0.688641	10.2917	0.0909091	0.047619	0.0625
HP:0000563	104	5.68505e-22	0.773013	2.1245e-18	0.428571	0.115385	0.181818
HP:0000565	109	1.36898e-08	0.657141	5.11589e-05	0	0	NA
HP:0000567	38	5.8721e-09	0.772665	2.19441e-05	0	0	NA
HP:0000568	206	1.62347e-29	0.72735	6.06692e-26	0.27027	0.0970874	0.142857
HP:0000570	69	0.0327138	0.574266	122.252	NA	0	NA
HP:0000571	13	0.156537	0.613452	584.981	NA	0	NA
HP:0000572	170	2.98505e-16	0.68127	1.11551e-12	0	0	NA
HP:0000573	17	0.00533518	0.695098	19.9376	NA	0	NA
HP:0000574	92	1.57252e-18	0.764614	5.87652e-15	0.294118	0.108696	0.15873
HP:0000575	50	1.54995e-08	0.731016	5.79218e-05	0.24	0.12	0.16
HP:0000577	56	0.0398003	0.579348	148.734	0	0	NA
HP:0000579	20	3.07035e-05	0.76911	0.114739	0.0909091	0.05	0.0645161
HP:0000580	143	9.52293e-38	0.810439	3.55872e-34	0.28125	0.0629371	0.102857
HP:0000581	86	1.63716e-12	0.720024	6.11805e-09	0	0	NA
HP:0000582	196	4.85891e-28	0.726796	1.81577e-24	0.369231	0.122449	0.183908
HP:0000586	16	4.10821e-05	0.796035	0.153524	0	0	NA
HP:0000587	622	1.90146e-25	0.621395	7.10577e-22	0	0	NA
HP:0000588	19	1.47526e-07	0.848129	0.000551304	0	0	NA
HP:0000589	189	1.5645e-33	0.753859	5.84654e-30	0.666667	0.010582	0.0208333
HP:0000590	18	0.00375571	0.697219	14.0351	0	0	NA
HP:0000591	89	2.72937e-16	0.750664	1.01996e-12	0.538462	0.157303	0.243478
HP:0000592	73	2.60528e-19	0.803764	9.73594e-16	0.5	0.191781	0.277228
HP:0000593	36	1.54529e-06	0.731277	0.00577476	0	0	NA
HP:0000594	14	0.00108896	0.752051	4.06944	0	0	NA
HP:0000597	235	4.66005e-21	0.677726	1.74146e-17	0.409091	0.0382979	0.0700389
HP:0000598	1676	6.26508e-22	0.568984	2.34126e-18	1	0.00119332	0.00238379
HP:0000599	91	8.59133e-12	0.706816	3.21058e-08	0.285714	0.10989	0.15873
HP:0000600	144	4.93579e-24	0.743571	1.84451e-20	NA	0	NA
HP:0000601	84	7.11205e-06	0.641546	0.0265777	0	0	NA
HP:0000602	216	7.34064e-22	0.689127	2.7432e-18	0.363636	0.037037	0.0672269
HP:0000603	29	2.22474e-07	0.777731	0.000831384	0.173913	0.137931	0.153846
HP:0000605	29	0.0245491	0.620563	91.74	0	0	NA
HP:0000606	150	5.14967e-19	0.710291	1.92443e-15	0.19697	0.0866667	0.12037
HP:0000608	69	1.47543e-06	0.667429	0.0055137	0.0666667	0.0144928	0.0238095
HP:0000609	55	1.06022e-08	0.722801	3.96203e-05	NA	0	NA
HP:0000610	144	2.18977e-20	0.722893	8.18318e-17	0.142857	0.00694444	0.013245
HP:0000612	139	4.00285e-38	0.816503	1.49587e-34	0.8	0.028777	0.0555556
HP:0000613	189	1.22929e-25	0.720179	4.59385e-22	0.592593	0.0846561	0.148148
HP:0000614	44	1.73795e-10	0.777899	6.49471e-07	0	0	NA
HP:0000615	40	0.000162606	0.672189	0.607658	0.25	0.025	0.0454545
HP:0000616	10	0.238127	0.607702	889.88	0	0	NA
HP:0000617	57	0.00839431	0.600838	31.3695	0	0	NA
HP:0000618	215	3.3225e-21	0.686472	1.24162e-17	0.384615	0.0232558	0.0438596
HP:0000621	17	0.0145679	0.67107	54.4402	0.333333	0.176471	0.230769
HP:0000622	16	0.235029	0.585715	878.304	0	0	NA
HP:0000625	28	0.018051	0.629034	67.4566	0	0	NA
HP:0000627	31	0.000194007	0.69328	0.725003	NA	0	NA
HP:0000629	47	1.21267e-15	0.837149	4.53174e-12	0.114943	0.212766	0.149254
HP:0000630	21	0.0124542	0.657456	46.5415	0.1	0.238095	0.140845
HP:0000632	51	2.23568e-05	0.671475	0.0835473	0.333333	0.0588235	0.1
HP:0000633	16	0.0107302	0.684159	40.0986	0	0	NA
HP:0000635	17	8.10296e-07	0.84543	0.00302808	0.25	0.294118	0.27027
HP:0000637	62	4.40875e-14	0.776902	1.64755e-10	0.1125	0.145161	0.126761
HP:0000639	824	1.48477e-54	0.65767	5.54859e-51	0.5	0.00121359	0.00242131
HP:0000640	34	0.000241108	0.681829	0.901022	NA	0	NA
HP:0000641	18	0.354797	0.437028	1325.88	NA	0	NA
HP:0000643	27	0.0679161	0.601448	253.803	NA	0	NA
HP:0000646	60	2.3629e-06	0.675992	0.00883016	0.333333	0.0166667	0.031746
HP:0000647	34	6.069e-10	0.806486	2.26799e-06	0.2	0.0294118	0.0512821
HP:0000648	476	1.39441e-27	0.644653	5.21091e-24	0.4	0.00420168	0.00831601
HP:0000649	43	0.754615	0.513766	2820	0	0	NA
HP:0000651	60	5.90145e-05	0.649782	0.220537	0.15	0.05	0.075
HP:0000653	60	7.12095e-11	0.743057	2.6611e-07	0	0	NA
HP:0000654	15	0.00052028	0.758686	1.94429	0	0	NA
HP:0000656	53	7.19454e-07	0.696621	0.0026886	0.214286	0.0566038	0.0895522
HP:0000657	79	1.34254e-12	0.730444	5.01706e-09	0.192308	0.0632911	0.0952381
HP:0000659	16	6.15558e-07	0.859912	0.00230034	0	0	NA
HP:0000662	171	3.26337e-29	0.748089	1.21952e-25	0.666667	0.128655	0.215686
HP:0000664	90	2.67996e-13	0.722617	1.0015e-09	0	0	NA
HP:0000666	50	0.15256	0.558431	570.117	NA	0	NA
HP:0000667	12	0.00540809	0.731835	20.21	0.0357143	0.0833333	0.05
HP:0000668	140	5.72203e-09	0.6423	2.13832e-05	NA	0	NA
HP:0000670	124	7.18502e-06	0.616489	0.0268504	0.388889	0.0564516	0.0985915
HP:0000674	13	0.0144005	0.695953	53.8147	0	0	NA
HP:0000676	53	1.31272e-14	0.805664	4.90565e-11	0.2	0.0377358	0.0634921
HP:0000677	41	2.16834e-11	0.80192	8.10309e-08	0	0	NA
HP:0000678	72	1.10735e-13	0.752863	4.13815e-10	0.0666667	0.0138889	0.0229885
HP:0000679	29	0.0053073	0.649483	19.8334	NA	0	NA
HP:0000682	141	1.87377e-11	0.663482	7.00228e-08	0.230769	0.0212766	0.038961
HP:0000684	141	3.2561e-35	0.801435	1.21681e-31	0.230769	0.0638298	0.1
HP:0000685	76	1.78414e-08	0.686623	6.66732e-05	0.375	0.0789474	0.130435
HP:0000687	60	7.60722e-14	0.778812	2.84282e-10	0.142857	0.0833333	0.105263
HP:0000689	75	5.87668e-15	0.760408	2.19612e-11	0	0	NA
HP:0000691	99	1.76239e-12	0.704798	6.58605e-09	0	0	NA
HP:0000692	225	4.5336e-44	0.768546	1.69421e-40	0.157895	0.0133333	0.0245902
HP:0000695	25	5.90222e-07	0.788423	0.00220566	0	0	NA
HP:0000696	11	0.159631	0.622419	596.541	0	0	NA
HP:0000698	29	0.000209966	0.698758	0.784644	0	0	NA
HP:0000699	15	0.000587807	0.756232	2.19663	0	0	NA
HP:0000703	11	3.17626e-06	0.905568	0.0118697	0.16129	0.454545	0.238095
HP:0000704	29	0.0157043	0.629533	58.6869	NA	0	NA
HP:0000705	28	9.46214e-05	0.713039	0.3536	0.166667	0.0357143	0.0588235
HP:0000706	12	0.0333707	0.677322	124.706	0	0	NA
HP:0000707	3003	5.15183e-24	0.554838	1.92524e-20	1	0.000333	0.000665779
HP:0000708	1267	7.32209e-47	0.618028	2.73627e-43	0.4	0.00157853	0.00314465
HP:0000709	79	0.000243748	0.619246	0.910888	0	0	NA
HP:0000711	83	4.56926e-14	0.739222	1.70753e-10	0	0	NA
HP:0000712	97	9.18814e-14	0.718629	3.43361e-10	0.254237	0.154639	0.192308
HP:0000713	70	6.2594e-13	0.74841	2.33914e-09	0	0	NA
HP:0000716	234	7.47033e-09	0.609322	2.79166e-05	0	0	NA
HP:0000717	127	1.56427e-29	0.789417	5.84568e-26	0.285714	0.0314961	0.0567376
HP:0000718	153	4.7474e-19	0.708435	1.7741e-15	0.268293	0.0718954	0.113402
HP:0000719	23	0.00349114	0.675853	13.0464	0	0	NA
HP:0000722	52	1.88758e-13	0.794646	7.05387e-10	0.2	0.115385	0.146341
HP:0000726	143	1.30773e-15	0.69324	4.88698e-12	0.290323	0.0629371	0.103448
HP:0000727	13	0.180182	0.607317	673.339	0	0	NA
HP:0000729	354	4.27246e-49	0.726738	1.59662e-45	0.4	0.0338983	0.0625
HP:0000733	126	8.25048e-10	0.658097	3.0832e-06	0.111111	0.00793651	0.0148148
HP:0000734	125	1.56643e-11	0.674278	5.85377e-08	0	0	NA
HP:0000735	81	2.40409e-15	0.754185	8.98407e-12	0.264151	0.17284	0.208955
HP:0000736	240	1.47647e-33	0.725477	5.51756e-30	0.346154	0.0375	0.0676692
HP:0000737	112	5.19391e-13	0.697158	1.94096e-09	0.0666667	0.00892857	0.015748
HP:0000738	111	1.24715e-10	0.676465	4.6606e-07	0	0	NA
HP:0000739	199	2.33395e-11	0.63703	8.72197e-08	0.285714	0.0201005	0.0375587
HP:0000740	12	0.000349598	0.797994	1.30645	0.111111	0.333333	0.166667
HP:0000741	38	5.36665e-07	0.73483	0.00200552	0	0	NA
HP:0000742	24	0.00181664	0.683814	6.7888	0	0	NA
HP:0000744	10	6.59501e-06	0.911416	0.0246456	0.047619	0.2	0.0769231
HP:0000745	42	1.58006e-07	0.733637	0.00059047	0	0	NA
HP:0000746	39	2.20776e-06	0.718886	0.0082504	0.142857	0.025641	0.0434783
HP:0000750	611	3.99223e-43	0.661734	1.4919e-39	0.7	0.0114566	0.0225443
HP:0000751	33	0.117219	0.578748	438.046	0	0	NA
HP:0000752	315	1.45753e-41	0.720328	5.4468e-38	0.472222	0.0539683	0.0968661
HP:0000759	729	1.66325e-43	0.648916	6.21555e-40	0.5	0.00411523	0.00816327
HP:0000762	87	1.05561e-14	0.739512	3.9448e-11	0	0	NA
HP:0000763	136	4.24565e-05	0.601467	0.15866	0	0	NA
HP:0000764	140	6.97929e-16	0.697175	2.60816e-12	0.25	0.00714286	0.0138889
HP:0000765	685	7.11371e-99	0.734326	2.65839e-95	0.5	0.00291971	0.00580552
HP:0000766	362	1.93301e-65	0.760118	7.22365e-62	0	0	NA
HP:0000767	245	1.63903e-51	0.779128	6.12505e-48	0.5	0.0204082	0.0392157
HP:0000768	127	1.11862e-25	0.768669	4.18028e-22	0.3	0.023622	0.0437956
HP:0000769	302	3.49253e-14	0.626257	1.30516e-10	NA	0	NA
HP:0000771	81	0.00140174	0.602537	5.2383	0.333333	0.0246914	0.045977
HP:0000772	220	8.39177e-42	0.764193	3.136e-38	0.166667	0.00454545	0.00884956
HP:0000773	60	1.72314e-13	0.774775	6.43939e-10	0.0833333	0.0166667	0.0277778
HP:0000774	105	4.5276e-21	0.765637	1.69197e-17	0.2	0.00952381	0.0181818
HP:0000775	82	7.40286e-14	0.73866	2.76645e-10	0.121212	0.0487805	0.0695652
HP:0000776	67	3.36452e-18	0.80697	1.25732e-14	0.125	0.0597015	0.0808081
HP:0000777	36	5.41606e-05	0.694295	0.202398	NA	0	NA
HP:0000778	22	0.000151642	0.733209	0.566687	NA	0	NA
HP:0000782	117	3.17564e-20	0.746151	1.18674e-16	0.192308	0.042735	0.0699301
HP:0000786	107	4.31024e-09	0.664036	1.61074e-05	NA	0	NA
HP:0000787	83	6.82133e-18	0.773287	2.54913e-14	0.241379	0.0843373	0.125
HP:0000789	151	9.80271e-19	0.707909	3.66327e-15	0.678571	0.125828	0.212291
HP:0000790	90	1.17029e-18	0.768542	4.37339e-15	0	0	NA
HP:0000795	282	1.28134e-29	0.694814	4.78838e-26	0.321429	0.0319149	0.0580645
HP:0000796	31	0.00645577	0.64126	24.1252	NA	0	NA
HP:0000798	20	0.0776857	0.613907	290.312	0	0	NA
HP:0000802	38	0.0242105	0.605582	90.4748	NA	0	NA
HP:0000803	18	3.20154e-06	0.816957	0.0119641	0	0	NA
HP:0000805	17	2.03722e-05	0.798366	0.0761309	0.266667	0.235294	0.25
HP:0000811	865	3.04488e-43	0.636458	1.13787e-39	1	0.00462428	0.00920598
HP:0000812	474	2.09121e-15	0.605704	7.81484e-12	0.2	0.0021097	0.00417537
HP:0000813	43	2.85917e-16	0.860217	1.06847e-12	0.151163	0.302326	0.20155
HP:0000815	48	0.494863	0.528455	1849.3	NA	0	NA
HP:0000817	63	1.45072e-14	0.77992	5.42133e-11	0.263158	0.238095	0.25
HP:0000818	1034	0.407355	0.507513	1522.28	NA	0	NA
HP:0000819	320	0.00014988	0.56137	0.5601	0.25	0.003125	0.00617284
HP:0000820	261	1.61598e-06	0.585919	0.00603892	0	0	NA
HP:0000821	187	4.37893e-06	0.597123	0.0163641	0	0	NA
HP:0000822	232	2.08927e-28	0.709974	7.8076e-25	0	0	NA
HP:0000823	164	8.95182e-05	0.588444	0.33453	0.56	0.0853659	0.148148
HP:0000824	84	0.133537	0.547294	499.026	0.222222	0.0238095	0.0430108
HP:0000825	23	1.30905e-07	0.817746	0.00048919	0.157895	0.130435	0.142857
HP:0000826	79	2.06635e-10	0.706602	7.72195e-07	0	0	NA
HP:0000828	55	7.55396e-05	0.654153	0.282292	0	0	NA
HP:0000829	24	0.00140519	0.688229	5.25119	NA	0	NA
HP:0000830	127	1.83646e-09	0.654182	6.86286e-06	0	0	NA
HP:0000831	37	4.53106e-08	0.759632	0.000169326	0.333333	0.162162	0.218182
HP:0000834	158	6.42441e-07	0.614498	0.0024008	0.25	0.00632911	0.0123457
HP:0000835	24	0.097154	0.59777	363.064	0	0	NA
HP:0000836	22	0.169672	0.584537	634.065	NA	0	NA
HP:0000837	49	1.96273e-15	0.827749	7.33471e-12	0	0	NA
HP:0000842	134	5.37559e-18	0.715868	2.00886e-14	0.285714	0.0298507	0.0540541
HP:0000843	18	0.00441094	0.693761	16.4837	0	0	NA
HP:0000845	16	0.00624687	0.697381	23.3446	0	0	NA
HP:0000846	79	9.42496e-06	0.643989	0.0352211	0	0	NA
HP:0000847	21	3.02371e-12	0.939578	1.12996e-08	0.411765	0.333333	0.368421
HP:0000848	11	2.01804e-06	0.913623	0.0075414	0.277778	0.454545	0.344828
HP:0000851	25	0.0106977	0.647401	39.9774	0	0	NA
HP:0000853	45	0.000696308	0.645991	2.6021	1	0.0444444	0.0851064
HP:0000854	13	4.23773e-05	0.827837	0.158364	0	0	NA
HP:0000855	72	1.41136e-14	0.761983	5.27426e-11	0.266667	0.0555556	0.091954
HP:0000857	20	2.47622e-07	0.833111	0.000925364	0.181818	0.2	0.190476
HP:0000858	199	2.65803e-08	0.614049	9.93308e-05	0	0	NA
HP:0000859	18	2.32597e-08	0.880137	8.69216e-05	0.421053	0.444444	0.432432
HP:0000864	279	9.3006e-20	0.657638	3.47563e-16	0.25	0.00358423	0.00706714
HP:0000868	24	0.000517601	0.704608	1.93428	0.1875	0.125	0.15
HP:0000869	48	0.00428232	0.61908	16.003	0	0	NA
HP:0000870	13	0.648252	0.53653	2422.52	0	0	NA
HP:0000871	18	7.11625e-09	0.893906	2.65934e-05	0.125	0.0555556	0.0769231
HP:0000872	11	0.0376555	0.680939	140.719	0	0	NA
HP:0000873	37	0.0115042	0.61997	42.9913	NA	0	NA
HP:0000876	33	0.0018493	0.656507	6.91084	0.333333	0.030303	0.0555556
HP:0000878	18	0.133734	0.60205	499.762	NA	0	NA
HP:0000882	22	0.0012801	0.698246	4.78375	0	0	NA
HP:0000883	35	8.53323e-12	0.83335	3.18887e-08	0.18	0.257143	0.211765
HP:0000885	19	1.46471e-07	0.848217	0.00054736	0	0	NA
HP:0000887	17	0.00125547	0.725902	4.6917	0	0	NA
HP:0000888	14	5.31631e-10	0.97914	1.98671e-06	0.117647	0.142857	0.129032
HP:0000889	101	1.6388e-27	0.812478	6.12419e-24	NA	0	NA
HP:0000890	10	0.000239672	0.835338	0.895655	0	0	NA
HP:0000894	28	8.91565e-08	0.791814	0.000333178	0	0	NA
HP:0000895	15	7.34374e-06	0.83423	0.0274436	0.166667	0.0666667	0.0952381
HP:0000902	20	0.0445457	0.629702	166.467	0	0	NA
HP:0000907	10	0.0427299	0.684999	159.682	0	0	NA
HP:0000912	28	9.33475e-05	0.713218	0.34884	0	0	NA
HP:0000914	11	0.159821	0.377637	597.25	0	0	NA
HP:0000919	14	0.990184	0.50095	3700.32	0	0	NA
HP:0000921	31	0.578119	0.471157	2160.43	NA	0	NA
HP:0000924	2427	6.12069e-34	0.572874	2.2873e-30	1	0.00123609	0.00246914
HP:0000925	1112	1.95905e-113	0.698064	7.32096e-110	0	0	NA
HP:0000926	99	1.22055e-29	0.828344	4.5612e-26	0.25	0.0707071	0.110236
HP:0000927	288	1.23334e-14	0.631557	4.60897e-11	0.666667	0.00694444	0.0137457
HP:0000929	1726	6.16254e-66	0.62119	2.30294e-62	1	0.00115875	0.00231481
HP:0000932	126	6.64461e-28	0.781946	2.48309e-24	0.2	0.00793651	0.0152672
HP:0000934	19	1.96671e-05	0.782752	0.073496	0.0833333	0.0526316	0.0645161
HP:0000938	193	1.08211e-06	0.60151	0.00404384	0.259259	0.0362694	0.0636364
HP:0000939	216	1.13785e-06	0.595779	0.00425213	0	0	NA
HP:0000940	224	2.34902e-36	0.743389	8.7783e-33	0.166667	0.00892857	0.0169492
HP:0000943	19	3.69039e-11	0.93824	1.3791e-07	0.218182	0.631579	0.324324
HP:0000944	174	4.84998e-27	0.736057	1.81244e-23	0.142857	0.00574713	0.0110497
HP:0000946	43	1.26721e-08	0.750613	4.73557e-05	0	0	NA
HP:0000951	1599	5.1231e-46	0.604413	1.9145e-42	NA	0	NA
HP:0000952	144	5.48436e-21	0.72643	2.04951e-17	0.25	0.00694444	0.0135135
HP:0000953	186	8.59539e-14	0.658205	3.2121e-10	0.272727	0.016129	0.0304569
HP:0000954	108	1.38296e-10	0.678457	5.16812e-07	0.37037	0.0925926	0.148148
HP:0000956	36	0.00322373	0.641769	12.0471	0.5	0.0555556	0.1
HP:0000957	101	7.8044e-18	0.74734	2.9165e-14	0.2	0.158416	0.176796
HP:0000958	125	0.000204651	0.59599	0.764782	0.2	0.008	0.0153846
HP:0000960	47	3.55611e-07	0.714481	0.00132892	0.1	0.0425532	0.0597015
HP:0000961	62	0.0771083	0.564847	288.154	0.190476	0.0645161	0.0963855
HP:0000962	229	1.60283e-26	0.703759	5.98976e-23	0.666667	0.104803	0.181132
HP:0000963	74	3.70325e-07	0.670717	0.0013839	0	0	NA
HP:0000964	114	3.17036e-11	0.67968	1.18476e-07	0.230769	0.0263158	0.0472441
HP:0000965	65	1.26048e-11	0.742669	4.71043e-08	0.285714	0.0307692	0.0555556
HP:0000966	66	3.17016e-11	0.736038	1.18469e-07	0.105263	0.030303	0.0470588
HP:0000967	30	2.43153e-10	0.833786	9.08663e-07	0.166667	0.1	0.125
HP:0000968	28	2.96193e-07	0.779716	0.00110687	0.16	0.142857	0.150943
HP:0000969	327	3.79154e-20	0.64723	1.4169e-16	0	0	NA
HP:0000970	22	0.0052474	0.671839	19.6095	0	0	NA
HP:0000972	31	3.53108e-05	0.714518	0.131957	0.229167	0.354839	0.278481
HP:0000973	72	7.54654e-05	0.63476	0.282014	0	0	NA
HP:0000974	51	2.96059e-17	0.841664	1.10637e-13	0.285714	0.156863	0.202532
HP:0000975	110	2.10589e-08	0.654383	7.86971e-05	0.615385	0.0727273	0.130081
HP:0000976	10	1.12073e-05	0.901018	0.0418817	0	0	NA
HP:0000977	27	1.1008e-08	0.817553	4.1137e-05	0.257143	0.333333	0.290323
HP:0000978	108	2.52861e-29	0.81261	9.4494e-26	0.333333	0.00925926	0.018018
HP:0000979	71	1.23735e-27	0.873464	4.62396e-24	0.333333	0.0140845	0.027027
HP:0000980	116	9.12979e-08	0.643374	0.00034118	0.490196	0.215517	0.299401
HP:0000982	143	2.45463e-17	0.704749	9.17296e-14	0.55814	0.167832	0.258065
HP:0000987	127	1.25194e-31	0.800111	4.67848e-28	0.333333	0.0472441	0.0827586
HP:0000988	91	2.54223e-17	0.756415	9.50032e-14	0	0	NA
HP:0000989	83	1.08384e-16	0.763055	4.05033e-13	0.2	0.0361446	0.0612245
HP:0000991	24	2.72786e-12	0.912052	1.0194e-08	0.114286	0.333333	0.170213
HP:0000992	87	4.48956e-10	0.693161	1.67775e-06	0	0	NA
HP:0000995	51	0.108042	0.564994	403.752	NA	0	NA
HP:0000998	159	1.64835e-10	0.646535	6.1599e-07	0.125	0.00628931	0.011976
HP:0001000	342	3.04261e-20	0.644356	1.13702e-16	1	0.00292398	0.0058309
HP:0001001	37	0.00337606	0.639162	12.6163	0	0	NA
HP:0001003	12	4.2154e-05	0.841322	0.15753	0	0	NA
HP:0001004	55	2.81936e-13	0.784412	1.0536e-09	0	0	NA
HP:0001005	202	2.59367e-14	0.655013	9.69255e-11	0.333333	0.0049505	0.0097561
HP:0001006	62	9.60671e-18	0.814695	3.59003e-14	0.291667	0.225806	0.254545
HP:0001007	149	9.09763e-21	0.721344	3.39978e-17	0.222222	0.0134228	0.0253165
HP:0001009	96	3.82458e-09	0.673744	1.42925e-05	NA	0	NA
HP:0001010	159	1.23507e-14	0.676833	4.61546e-11	0.363636	0.0251572	0.0470588
HP:0001012	24	0.503535	0.539427	1881.71	0	0	NA
HP:0001015	14	0.13937	0.614058	520.826	0	0	NA
HP:0001018	140	7.08207e-17	0.703888	2.64657e-13	0.478261	0.0785714	0.134969
HP:0001019	42	8.00304e-08	0.739166	0.000299074	0.258065	0.190476	0.219178
HP:0001022	18	1.45169e-08	0.885673	5.42496e-05	0.176471	0.166667	0.171429
HP:0001025	36	0.000463379	0.668506	1.73165	0	0	NA
HP:0001028	106	4.28789e-11	0.68507	1.60239e-07	0	0	NA
HP:0001029	14	0.00146757	0.745457	5.4843	0.4	0.142857	0.210526
HP:0001030	22	6.56961e-11	0.901993	2.45506e-07	0.181818	0.181818	0.181818
HP:0001034	68	0.000212915	0.629723	0.795665	0	0	NA
HP:0001036	21	1.74511e-07	0.82919	0.000652148	0.147059	0.238095	0.181818
HP:0001045	12	0.407738	0.431001	1523.72	NA	0	NA
HP:0001048	23	7.38697e-06	0.76986	0.0276051	0	0	NA
HP:0001051	19	0.0876972	0.613115	327.725	NA	0	NA
HP:0001052	28	3.85455e-07	0.776996	0.00144045	NA	0	NA
HP:0001053	97	5.89979e-06	0.6329	0.0220475	0.160494	0.134021	0.146067
HP:0001055	10	0.0109655	0.732241	40.9782	0	0	NA
HP:0001056	18	1.3086e-06	0.829275	0.00489026	0.233333	0.388889	0.291667
HP:0001057	26	3.68278e-07	0.787937	0.00137625	0.272727	0.115385	0.162162
HP:0001058	11	0.000141998	0.831192	0.530646	0	0	NA
HP:0001059	33	0.000312812	0.68119	1.16898	0.194444	0.212121	0.202899
HP:0001061	31	1.04146e-09	0.816519	3.89195e-06	0	0	NA
HP:0001063	22	0.950373	0.503832	3551.54	0	0	NA
HP:0001065	18	2.83956e-06	0.818635	0.0106114	0.166667	0.0555556	0.0833333
HP:0001069	18	0.00421567	0.69474	15.7539	0.129032	0.222222	0.163265
HP:0001072	381	1.30861e-26	0.65848	4.89029e-23	0.793103	0.0603675	0.112195
HP:0001075	26	3.41401e-15	0.945936	1.27581e-11	0.181818	0.230769	0.20339
HP:0001080	66	9.04604e-05	0.639197	0.338051	0	0	NA
HP:0001081	45	2.93749e-10	0.771316	1.09774e-06	0.357143	0.222222	0.273973
HP:0001082	14	0.000168598	0.790283	0.63005	0.266667	0.285714	0.275862
HP:0001083	38	1.01835e-10	0.802827	3.80559e-07	0.235294	0.105263	0.145455
HP:0001084	10	0.000355105	0.826056	1.32703	0	0	NA
HP:0001085	15	0.868015	0.487611	3243.77	0	0	NA
HP:0001087	40	1.93995e-05	0.695052	0.0724961	0	0	NA
HP:0001088	13	5.04273e-09	0.968098	1.88447e-05	0	0	NA
HP:0001090	37	7.18829e-08	0.75572	0.000268627	0	0	NA
HP:0001095	16	5.72199e-06	0.827441	0.0213831	0.148148	0.25	0.186047
HP:0001096	24	0.220927	0.572146	825.605	NA	0	NA
HP:0001097	18	0.661679	0.529781	2472.69	NA	0	NA
HP:0001098	963	1.55461e-41	0.626759	5.80959e-38	0.5	0.00103842	0.00207254
HP:0001100	19	5.65057e-05	0.766743	0.211162	0	0	NA
HP:0001102	10	0.00138045	0.792032	5.15874	0	0	NA
HP:0001103	159	3.15232e-19	0.705514	1.17802e-15	0.606061	0.125786	0.208333
HP:0001105	65	9.46518e-11	0.731998	3.53714e-07	0.3	0.0923077	0.141176
HP:0001107	16	7.74134e-07	0.856701	0.00289294	0.153846	0.125	0.137931
HP:0001114	11	1.3117e-06	0.921141	0.00490181	0.0588235	0.272727	0.0967742
HP:0001120	132	6.02989e-29	0.780895	2.25337e-25	NA	0	NA
HP:0001123	149	2.70725e-06	0.611118	0.010117	0.45	0.0604027	0.106509
HP:0001131	83	1.74212e-19	0.786305	6.51029e-16	0.513514	0.228916	0.316667
HP:0001133	66	2.11665e-09	0.712932	7.90993e-06	0.294118	0.0757576	0.120482
HP:0001138	40	3.83359e-12	0.817036	1.43261e-08	0.246154	0.4	0.304762
HP:0001141	30	3.22411e-06	0.745466	0.0120485	0.142857	0.1	0.117647
HP:0001152	20	0.000959481	0.713196	3.58558	0	0	NA
HP:0001155	1087	1.38375e-135	0.719281	5.17108e-132	1	0.00367985	0.00733272
HP:0001156	275	8.45968e-49	0.75625	3.16138e-45	NA	0	NA
HP:0001159	306	1.66353e-63	0.778434	6.21662e-60	0	0	NA
HP:0001161	140	5.92258e-42	0.831554	2.21327e-38	0.62963	0.121429	0.203593
HP:0001162	89	3.1553e-29	0.843704	1.17914e-25	0.516129	0.179775	0.266667
HP:0001163	174	1.26377e-42	0.79997	4.72271e-39	0.333333	0.00574713	0.0112994
HP:0001166	80	9.47908e-18	0.777136	3.54233e-14	0.315789	0.075	0.121212
HP:0001167	847	1.13188e-127	0.740381	4.22984e-124	NA	0	NA
HP:0001169	23	1.86617e-07	0.81381	0.000697387	0	0	NA
HP:0001171	47	5.9343e-07	0.710354	0.00221765	0	0	NA
HP:0001172	248	1.37519e-55	0.788593	5.13908e-52	0	0	NA
HP:0001176	30	0.196001	0.431831	732.458	0	0	NA
HP:0001177	41	4.59547e-17	0.878701	1.71733e-13	0.25	0.121951	0.163934
HP:0001180	10	0.000919775	0.802557	3.4372	NA	0	NA
HP:0001181	56	6.24373e-10	0.738689	2.33328e-06	0.243243	0.160714	0.193548
HP:0001182	78	6.82118e-10	0.701831	2.54907e-06	0.189189	0.0897436	0.121739
HP:0001187	15	0.00949747	0.693346	35.492	0	0	NA
HP:0001188	18	0.0107732	0.673536	40.2594	0	0	NA
HP:0001191	77	7.5003e-22	0.816269	2.80286e-18	0	0	NA
HP:0001193	41	8.36584e-06	0.700955	0.0312631	0.0833333	0.0487805	0.0615385
HP:0001194	46	0.192545	0.555488	719.541	NA	0	NA
HP:0001195	20	0.388017	0.555732	1450.02	0	0	NA
HP:0001197	646	1.59664e-26	0.621808	5.96665e-23	NA	0	NA
HP:0001199	47	6.75108e-18	0.863094	2.52288e-14	0.155844	0.255319	0.193548
HP:0001211	64	2.19056e-22	0.851411	8.18613e-19	0.452381	0.296875	0.358491
HP:0001212	10	1.43643e-05	0.896066	0.0536793	0.1	0.5	0.166667
HP:0001216	13	0.896184	0.510449	3349.04	NA	0	NA
HP:0001217	101	2.54878e-26	0.805194	9.52481e-23	0.52381	0.108911	0.180328
HP:0001218	15	0.00563306	0.706377	21.0508	0	0	NA
HP:0001220	159	5.13791e-34	0.778788	1.92004e-30	0.4	0.0125786	0.0243902
HP:0001230	13	0.000549612	0.776686	2.0539	0.142857	0.307692	0.195122
HP:0001231	151	3.78631e-11	0.65556	1.41495e-07	0.333333	0.013245	0.0254777
HP:0001238	95	2.00721e-24	0.80234	7.50094e-21	0.409091	0.0947368	0.153846
HP:0001239	12	0.0934498	0.639808	349.222	0	0	NA
HP:0001249	1496	2.28265e-73	0.637203	8.53024e-70	0.857143	0.0040107	0.00798403
HP:0001250	1427	1.27126e-79	0.646397	4.75071e-76	1	0.0049054	0.0097629
HP:0001251	747	7.00162e-51	0.659609	2.61651e-47	0.6	0.00803213	0.015852
HP:0001252	1334	3.25779e-85	0.656623	1.21744e-81	1	0.00224888	0.00448766
HP:0001254	133	1.71775e-42	0.84241	6.41924e-39	0.223881	0.112782	0.15
HP:0001256	225	3.96865e-15	0.651515	1.48309e-11	0.2	0.00444444	0.00869565
HP:0001257	662	7.92446e-61	0.685782	2.96137e-57	0.571429	0.0060423	0.0119581
HP:0001258	119	3.94982e-16	0.715657	1.47605e-12	0.3	0.0504202	0.0863309
HP:0001259	80	2.01505e-23	0.822104	7.53025e-20	0.388889	0.175	0.241379
HP:0001260	438	6.40083e-14	0.603882	2.39199e-10	0	0	NA
HP:0001262	24	0.0547616	0.613209	204.644	0.0740741	0.0833333	0.0784314
HP:0001263	1372	4.00931e-95	0.663428	1.49828e-91	NA	0	NA
HP:0001264	28	3.0099e-07	0.779551	0.0011248	0.0615385	0.142857	0.0860215
HP:0001265	311	1.96786e-43	0.726878	7.35388e-40	NA	0	NA
HP:0001266	81	9.95989e-12	0.718509	3.72201e-08	0	0	NA
HP:0001268	272	1.99891e-37	0.724361	7.46993e-34	0.277778	0.0183824	0.0344828
HP:0001269	47	0.0211981	0.597079	79.2173	NA	0	NA
HP:0001270	492	2.64599e-37	0.666889	9.88808e-34	0.384615	0.0101626	0.019802
HP:0001271	47	0.000521498	0.646158	1.94884	NA	0	NA
HP:0001272	293	1.27403e-35	0.710682	4.76105e-32	0.25	0.00341297	0.00673401
HP:0001273	598	1.91742e-61	0.696368	7.16539e-58	0	0	NA
HP:0001274	221	1.30344e-34	0.738781	4.87094e-31	0.461538	0.0271493	0.0512821
HP:0001276	795	2.5597e-67	0.678845	9.5656e-64	0.6	0.00754717	0.0149068
HP:0001278	26	0.000591598	0.694544	2.2108	0	0	NA
HP:0001279	59	2.72461e-17	0.818046	1.01819e-13	0.225806	0.118644	0.155556
HP:0001281	15	4.42006e-05	0.804477	0.165178	0.2	0.2	0.2
HP:0001283	40	0.00463622	0.62928	17.3256	0.0571429	0.05	0.0533333
HP:0001284	222	3.22009e-39	0.754383	1.20335e-35	0	0	NA
HP:0001285	40	0.0566598	0.587028	211.738	0	0	NA
HP:0001287	46	2.11719e-16	0.849822	7.91193e-13	0.264706	0.195652	0.225
HP:0001288	791	5.66123e-78	0.693333	2.1156e-74	1	0.00252845	0.00504414
HP:0001289	39	0.36554	0.541843	1366.02	0	0	NA
HP:0001290	890	2.54315e-78	0.682855	9.50376e-75	0.666667	0.00224719	0.00447928
HP:0001291	227	1.15105e-30	0.721048	4.30147e-27	0.315789	0.0528634	0.090566
HP:0001293	26	0.000632208	0.693523	2.36256	0.272727	0.115385	0.162162
HP:0001297	95	2.0983e-15	0.735242	7.84133e-12	0	0	NA
HP:0001298	224	7.28567e-43	0.76528	2.72266e-39	0.454545	0.0669643	0.116732
HP:0001300	87	1.88173e-08	0.67416	7.03204e-05	0	0	NA
HP:0001302	118	3.20681e-10	0.667304	1.19839e-06	NA	0	NA
HP:0001305	111	3.79726e-22	0.765417	1.41903e-18	0.4	0.018018	0.0344828
HP:0001308	18	0.048792	0.634094	182.336	0	0	NA
HP:0001310	121	0.0045022	0.574635	16.8247	0	0	NA
HP:0001311	458	1.7399e-33	0.66338	6.50199e-30	NA	0	NA
HP:0001315	454	1.72429e-56	0.715504	6.44369e-53	0	0	NA
HP:0001317	684	1.01424e-55	0.674719	3.79022e-52	NA	0	NA
HP:0001319	141	1.6082e-11	0.664024	6.00983e-08	0.193548	0.0425532	0.0697674
HP:0001320	178	9.40526e-34	0.762464	3.51474e-30	0.75	0.0337079	0.0645161
HP:0001321	193	1.20431e-20	0.693947	4.50052e-17	0.25	0.0103627	0.0199005
HP:0001324	763	6.22684e-60	0.6719	2.32697e-56	0.545455	0.0157274	0.0305732
HP:0001325	16	2.34254e-05	0.805285	0.0875406	0.105263	0.125	0.114286
HP:0001328	163	1.01246e-09	0.638311	3.78356e-06	0	0	NA
HP:0001331	90	7.15244e-11	0.698492	2.67287e-07	NA	0	NA
HP:0001332	364	6.01721e-19	0.635009	2.24863e-15	0.466667	0.0384615	0.071066
HP:0001334	11	0.0202334	0.702128	75.6121	0	0	NA
HP:0001335	29	9.49391e-08	0.78613	0.000354787	0.5	0.0344828	0.0645161
HP:0001336	235	4.29613e-39	0.746864	1.60546e-35	1	0.00425532	0.00847458
HP:0001337	430	9.57275e-33	0.666595	3.57734e-29	NA	0	NA
HP:0001338	34	1.91843e-05	0.711674	0.0716919	0.333333	0.0588235	0.1
HP:0001339	133	6.34996e-13	0.680275	2.37298e-09	NA	0	NA
HP:0001342	44	2.38834e-12	0.805189	8.92523e-09	0	0	NA
HP:0001344	200	1.36459e-15	0.663381	5.09946e-12	NA	0	NA
HP:0001347	583	5.75936e-38	0.654868	2.15227e-34	0	0	NA
HP:0001348	21	0.212668	0.578524	794.739	0	0	NA
HP:0001349	37	3.04294e-10	0.798931	1.13715e-06	0.157895	0.243243	0.191489
HP:0001350	24	0.0187832	0.638497	70.1929	0.0625	0.0416667	0.05
HP:0001355	24	0.0899102	0.599954	335.995	NA	0	NA
HP:0001357	68	4.27752e-10	0.718712	1.59851e-06	0.214286	0.0441176	0.0731707
HP:0001360	60	1.96233e-18	0.826635	7.33322e-15	0.333333	0.0333333	0.0606061
HP:0001362	16	1.30263e-05	0.814683	0.0486794	0	0	NA
HP:0001363	122	3.73586e-18	0.727294	1.39609e-14	0	0	NA
HP:0001367	832	8.76006e-62	0.667332	3.27363e-58	0.571429	0.00480769	0.00953516
HP:0001369	149	1.78131e-32	0.78102	6.65677e-29	NA	0	NA
HP:0001371	571	1.71647e-40	0.661829	6.41444e-37	0.5	0.0140105	0.0272572
HP:0001373	283	1.69568e-43	0.737957	6.33676e-40	0	0	NA
HP:0001374	70	2.28626e-11	0.730862	8.54376e-08	0	0	NA
HP:0001376	295	2.50647e-45	0.73815	9.36668e-42	0.222222	0.00677966	0.0131579
HP:0001377	30	1.05747e-06	0.757308	0.00395177	0.166667	0.0666667	0.0952381
HP:0001382	224	2.32527e-45	0.773214	8.68954e-42	0	0	NA
HP:0001384	243	6.69567e-43	0.754857	2.50217e-39	1	0.00823045	0.0163265
HP:0001385	98	1.78969e-16	0.740376	6.68808e-13	0	0	NA
HP:0001386	18	0.000577903	0.734226	2.15963	0.1875	0.166667	0.176471
HP:0001387	146	7.94434e-27	0.756541	2.9688e-23	0.222222	0.0136986	0.0258065
HP:0001388	164	2.90344e-31	0.762573	1.08501e-27	0.4	0.0243902	0.045977
HP:0001392	809	1.74085e-73	0.68548	6.50555e-70	0	0	NA
HP:0001394	112	4.49655e-11	0.679862	1.68036e-07	NA	0	NA
HP:0001395	94	4.32172e-18	0.75838	1.61503e-14	0.558824	0.202128	0.296875
HP:0001396	188	1.73148e-29	0.737824	6.47054e-26	0	0	NA
HP:0001397	96	1.65758e-22	0.787849	6.19436e-19	0.266667	0.0833333	0.126984
HP:0001399	115	2.68128e-19	0.742031	1.00199e-15	0.272727	0.026087	0.047619
HP:0001402	40	0.000289692	0.665493	1.08258	NA	0	NA
HP:0001403	11	0.0128668	0.716529	48.0831	0	0	NA
HP:0001406	12	3.87012e-06	0.884902	0.0144626	0	0	NA
HP:0001407	15	1.73046e-09	0.948869	6.46672e-06	0.111111	0.133333	0.121212
HP:0001408	13	0.000100501	0.811442	0.375573	0	0	NA
HP:0001409	35	0.000556942	0.668487	2.08129	NA	0	NA
HP:0001410	158	2.02811e-34	0.781407	7.57906e-31	0.28125	0.056962	0.0947368
HP:0001413	19	0.201598	0.584589	753.371	NA	0	NA
HP:0001414	11	2.1067e-06	0.912865	0.00787276	0.142857	0.0909091	0.111111
HP:0001417	233	7.46904e-110	0.92208	2.79118e-106	0.948718	0.476395	0.634286
HP:0001419	169	1.12526e-81	0.925758	4.20509e-78	0.681034	0.467456	0.554386
HP:0001421	61	3.62003e-08	0.703719	0.00013528	0.191489	0.147541	0.166667
HP:0001423	64	7.43767e-36	0.951346	2.77946e-32	0.362069	0.65625	0.466667
HP:0001425	269	1.97295e-08	0.599073	7.37291e-05	0	0	NA
HP:0001426	67	3.78681e-13	0.756312	1.41513e-09	NA	0	NA
HP:0001427	18	9.4961e-12	0.963715	3.54869e-08	0.06	0.166667	0.0882353
HP:0001428	155	5.90144e-17	0.694299	2.20537e-13	0	0	NA
HP:0001430	61	4.69468e-19	0.82986	1.7544e-15	0.194444	0.114754	0.14433
HP:0001433	68	1.12795e-13	0.760098	4.21516e-10	0.125	0.0147059	0.0263158
HP:0001435	105	2.0615e-21	0.767956	7.70381e-18	0.315789	0.171429	0.222222
HP:0001437	88	3.85974e-24	0.812152	1.44238e-20	0.15625	0.0568182	0.0833333
HP:0001438	574	1.43073e-70	0.715182	5.34665e-67	NA	0	NA
HP:0001441	16	5.27048e-05	0.791848	0.196958	0	0	NA
HP:0001446	155	3.07885e-22	0.7252	1.15057e-18	0.345455	0.122581	0.180952
HP:0001450	18	2.80911e-13	0.997014	1.04976e-09	0.933333	0.777778	0.848485
HP:0001454	57	5.19077e-05	0.654822	0.193979	NA	0	NA
HP:0001457	10	0.00109703	0.798028	4.09961	0	0	NA
HP:0001460	39	4.29399e-10	0.788691	1.60466e-06	0.2	0.128205	0.15625
HP:0001476	22	0.71803	0.522229	2683.28	0	0	NA
HP:0001480	33	8.07575e-05	0.698165	0.301791	0.142857	0.030303	0.05
HP:0001482	57	4.21055e-07	0.69355	0.00157348	0.166667	0.0175439	0.031746
HP:0001488	38	2.3663e-05	0.69803	0.0884288	0	0	NA
HP:0001498	11	0.070284	0.657566	262.651	0	0	NA
HP:0001500	87	1.38429e-14	0.738442	5.17311e-11	0	0	NA
HP:0001507	1943	2.9915e-09	0.539591	1.11792e-05	0.8	0.00205867	0.00410678
HP:0001508	741	6.52319e-16	0.586291	2.43772e-12	0.52	0.0175439	0.0339426
HP:0001510	1345	2.12275e-26	0.584783	7.9327e-23	0.666667	0.00148699	0.00296736
HP:0001511	394	1.48253e-30	0.667735	5.5402e-27	0.5	0.104061	0.172269
HP:0001513	318	4.40092e-48	0.736572	1.64462e-44	0.4	0.0251572	0.0473373
HP:0001518	127	3.02264e-14	0.69485	1.12956e-10	0.135593	0.0629921	0.0860215
HP:0001519	22	4.72409e-05	0.750477	0.176539	0.0769231	0.0454545	0.0571429
HP:0001520	32	0.00137354	0.663359	5.13292	0.125	0.0625	0.0833333
HP:0001522	133	4.24724e-11	0.665298	1.58719e-07	0	0	NA
HP:0001528	12	2.4475e-05	0.851677	0.0914633	0	0	NA
HP:0001531	61	0.000209956	0.637086	0.784607	NA	0	NA
HP:0001533	28	1.8125e-05	0.73393	0.067733	0.157895	0.107143	0.12766
HP:0001537	207	1.27939e-33	0.742945	4.78106e-30	1	0.00483092	0.00961538
HP:0001538	23	1.55241e-05	0.760161	0.0580135	0	0	NA
HP:0001539	57	1.25673e-09	0.732329	4.6964e-06	0	0	NA
HP:0001540	20	0.016185	0.655255	60.4834	0	0	NA
HP:0001541	63	1.86489e-07	0.689687	0.00069691	0	0	NA
HP:0001545	32	1.75617e-07	0.766643	0.000656281	0	0	NA
HP:0001547	275	1.0729e-52	0.766659	4.00941e-49	0.2	0.00363636	0.00714286
HP:0001548	23	2.90382e-05	0.751718	0.108516	0	0	NA
HP:0001549	58	2.5951e-21	0.859461	9.69787e-18	0.142857	0.224138	0.174497
HP:0001551	210	3.56599e-34	0.743298	1.33261e-30	1	0.0047619	0.00947867
HP:0001552	18	0.539109	0.541796	2014.65	0	0	NA
HP:0001557	162	1.4442e-24	0.7324	5.39699e-21	0.361702	0.104938	0.162679
HP:0001558	153	2.59303e-22	0.727072	9.69017e-19	0.34	0.111111	0.167488
HP:0001560	277	2.13118e-28	0.692215	7.96423e-25	0.285714	0.0505415	0.0858896
HP:0001561	175	4.50241e-20	0.700559	1.68255e-16	0.3125	0.0571429	0.0966184
HP:0001562	108	1.76954e-16	0.729037	6.61278e-13	0.21875	0.12963	0.162791
HP:0001563	10	0.000980924	0.800909	3.66571	0.263158	0.5	0.344828
HP:0001572	14	0.00973711	0.699469	36.3876	0	0	NA
HP:0001574	1953	3.94479e-32	0.578554	1.47417e-28	NA	0	NA
HP:0001575	10	0.785802	0.524812	2936.54	NA	0	NA
HP:0001581	84	4.50982e-22	0.804472	1.68532e-18	0.1	0.0119048	0.0212766
HP:0001582	48	0.0677034	0.57616	253.008	0	0	NA
HP:0001591	21	0.0110698	0.66007	41.3679	NA	0	NA
HP:0001592	21	0.000308818	0.727318	1.15405	0.1	0.047619	0.0645161
HP:0001595	897	2.41871e-51	0.64655	9.03872e-48	NA	0	NA
HP:0001596	174	1.29383e-23	0.719566	4.83503e-20	0.566667	0.0977011	0.166667
HP:0001597	364	1.19242e-28	0.668608	4.45609e-25	0.807692	0.0576923	0.107692
HP:0001598	14	0.00476594	0.717788	17.8103	0	0	NA
HP:0001600	130	4.02691e-16	0.706294	1.50486e-12	0.136364	0.0230769	0.0394737
HP:0001601	43	1.70103e-09	0.765306	6.35675e-06	0.214286	0.139535	0.169014
HP:0001602	12	0.000250087	0.80522	0.934576	0.142857	0.166667	0.153846
HP:0001605	35	2.65659e-05	0.705062	0.0992766	0.285714	0.114286	0.163265
HP:0001607	11	0.857591	0.515621	3204.82	NA	0	NA
HP:0001608	320	1.29959e-11	0.609566	4.85657e-08	0	0	NA
HP:0001609	54	0.000420712	0.638616	1.5722	0	0	NA
HP:0001611	69	4.15902e-12	0.741054	1.55422e-08	0	0	NA
HP:0001612	37	4.72672e-06	0.717273	0.0176637	0.0967742	0.0810811	0.0882353
HP:0001618	71	0.000579124	0.617975	2.16419	0	0	NA
HP:0001620	31	0.000590709	0.678195	2.20748	0	0	NA
HP:0001621	21	0.635737	0.529845	2375.75	NA	0	NA
HP:0001622	115	0.0162283	0.564778	60.6453	0.0833333	0.00869565	0.015748
HP:0001623	20	0.00363792	0.687746	13.5949	0.122807	0.35	0.181818
HP:0001626	1962	5.40391e-46	0.594575	2.01944e-42	NA	0	NA
HP:0001627	1031	8.69746e-72	0.662693	3.25024e-68	1	0.00193986	0.00387222
HP:0001629	293	2.07319e-25	0.676174	7.7475e-22	0.428571	0.0102389	0.02
HP:0001631	264	2.78409e-40	0.736652	1.04041e-36	0.4	0.030303	0.056338
HP:0001633	79	1.21525e-20	0.802781	4.54141e-17	0.4	0.0759494	0.12766
HP:0001634	68	6.3127e-22	0.837141	2.35906e-18	0.529412	0.132353	0.211765
HP:0001635	157	2.6955e-31	0.768491	1.00731e-27	0.266667	0.0509554	0.0855615
HP:0001636	109	1.4662e-18	0.743362	5.4792e-15	0.142857	0.0183486	0.0325203
HP:0001637	415	1.9931e-63	0.739187	7.44822e-60	0.629032	0.0939759	0.163522
HP:0001638	404	4.12882e-63	0.741772	1.54294e-59	0.59375	0.0940594	0.162393
HP:0001639	207	3.46103e-46	0.786849	1.29339e-42	0.62069	0.173913	0.271698
HP:0001640	72	5.734e-14	0.755811	2.1428e-10	0.222222	0.0277778	0.0493827
HP:0001641	41	1.70471e-06	0.715839	0.00637049	0	0	NA
HP:0001642	80	9.15762e-06	0.643288	0.034222	0	0	NA
HP:0001643	202	1.41988e-20	0.689237	5.30609e-17	0.222222	0.00990099	0.0189573
HP:0001644	120	6.03931e-29	0.794568	2.25689e-25	0.345455	0.158333	0.217143
HP:0001645	69	2.06094e-12	0.744483	7.70174e-09	0.219512	0.130435	0.163636
HP:0001646	96	1.57478e-17	0.751301	5.88495e-14	0.18	0.09375	0.123288
HP:0001647	56	3.73854e-14	0.79217	1.39709e-10	0	0	NA
HP:0001649	82	2.65663e-21	0.802306	9.92784e-18	0.184211	0.0853659	0.116667
HP:0001650	53	5.17055e-12	0.773776	1.93223e-08	0	0	NA
HP:0001651	104	2.69605e-36	0.856479	1.00752e-32	0.614035	0.336538	0.434783
HP:0001653	66	4.60208e-16	0.788772	1.7198e-12	0.111111	0.0151515	0.0266667
HP:0001654	203	1.09601e-40	0.771131	4.09578e-37	0.75	0.0147783	0.0289855
HP:0001655	41	0.00906216	0.617702	33.8653	0	0	NA
HP:0001657	43	5.30574e-10	0.773486	1.98276e-06	0	0	NA
HP:0001658	41	6.68483e-10	0.778429	2.49812e-06	NA	0	NA
HP:0001659	49	0.000282519	0.649804	1.05577	0	0	NA
HP:0001660	11	0.321443	0.586309	1201.23	0	0	NA
HP:0001662	55	1.42752e-12	0.775789	5.33463e-09	0.1	0.0363636	0.0533333
HP:0001663	33	5.45422e-13	0.862609	2.03824e-09	0.15	0.0909091	0.113208
HP:0001664	19	8.58208e-05	0.760158	0.320712	0.111111	0.0526316	0.0714286
HP:0001667	16	0.000380654	0.756468	1.4225	0.125	0.0625	0.0833333
HP:0001669	22	0.00152123	0.69518	5.68482	0	0	NA
HP:0001670	11	3.20538e-07	0.944903	0.00119785	0.0961538	0.454545	0.15873
HP:0001671	456	5.50904e-39	0.677339	2.05873e-35	0.5	0.00877193	0.0172414
HP:0001677	31	6.85813e-13	0.872496	2.56288e-09	0	0	NA
HP:0001678	47	2.68164e-16	0.844887	1.00213e-12	0	0	NA
HP:0001679	186	1.0821e-29	0.739971	4.04379e-26	0	0	NA
HP:0001680	65	2.51028e-09	0.713565	9.3809e-06	0	0	NA
HP:0001681	24	0.0683018	0.607448	255.244	0	0	NA
HP:0001682	15	3.56198e-05	0.808193	0.133111	0	0	NA
HP:0001688	20	7.04676e-10	0.898032	2.63338e-06	0.0666667	0.05	0.0571429
HP:0001692	69	5.82997e-21	0.826649	2.17866e-17	0.314815	0.246377	0.276423
HP:0001695	89	4.15757e-18	0.765661	1.55368e-14	0.27027	0.11236	0.15873
HP:0001696	93	1.04885e-38	0.889847	3.91957e-35	0.548387	0.365591	0.43871
HP:0001697	41	4.97307e-11	0.796396	1.85844e-07	NA	0	NA
HP:0001698	23	3.76852e-06	0.778382	0.0140829	NA	0	NA
HP:0001699	19	6.96345e-07	0.828705	0.00260224	0.116667	0.368421	0.177215
HP:0001701	15	2.927e-06	0.848573	0.0109382	0	0	NA
HP:0001702	26	1.38501e-08	0.82138	5.17578e-05	0	0	NA
HP:0001704	11	8.655e-07	0.92828	0.00323437	0.0588235	0.181818	0.0888889
HP:0001707	24	6.95987e-06	0.764929	0.026009	NA	0	NA
HP:0001710	122	4.77042e-22	0.752584	1.78271e-18	0	0	NA
HP:0001711	82	1.00534e-08	0.682805	3.75696e-05	0.263158	0.182927	0.215827
HP:0001712	63	4.56702e-11	0.739619	1.7067e-07	0.196078	0.15873	0.175439
HP:0001713	417	5.37929e-24	0.643389	2.01024e-20	0.363636	0.00959233	0.0186916
HP:0001714	98	3.62368e-15	0.729633	1.35417e-11	0.285714	0.142857	0.190476
HP:0001718	14	0.0144466	0.688738	53.987	0	0	NA
HP:0001719	25	0.015459	0.639837	57.7705	0.111111	0.04	0.0588235
HP:0001723	15	5.87045e-05	0.799527	0.219379	0.142857	0.333333	0.2
HP:0001730	37	0.0120416	0.619207	44.9993	0	0	NA
HP:0001732	185	4.95818e-07	0.606902	0.00185287	0.9	0.0486486	0.0923077
HP:0001733	42	4.04119e-13	0.82326	1.51019e-09	0.125	0.0238095	0.04
HP:0001737	23	4.75904e-08	0.828734	0.000177845	0.172414	0.217391	0.192308
HP:0001738	37	3.24187e-08	0.762435	0.000121149	0.36	0.243243	0.290323
HP:0001739	112	4.2509e-27	0.794383	1.58856e-23	NA	0	NA
HP:0001743	414	3.05907e-60	0.733198	1.14318e-56	NA	0	NA
HP:0001744	299	7.67408e-59	0.770797	2.8678e-55	0.666667	0.00668896	0.013245
HP:0001746	66	1.36355e-24	0.863964	5.09558e-21	0.537037	0.439394	0.483333
HP:0001747	18	5.49173e-09	0.896859	2.05226e-05	0.16	0.222222	0.186047
HP:0001748	12	0.00803984	0.720894	30.0449	NA	0	NA
HP:0001751	91	7.15002e-06	0.635968	0.0267196	0.25	0.010989	0.0210526
HP:0001756	13	0.634953	0.538018	2372.82	0	0	NA
HP:0001760	1018	4.05545e-122	0.714722	1.51552e-118	0.666667	0.00196464	0.00391773
HP:0001761	218	5.17312e-26	0.706668	1.9332e-22	0.333333	0.00458716	0.00904977
HP:0001762	240	2.91734e-30	0.713502	1.09021e-26	0.210526	0.0166667	0.030888
HP:0001763	234	7.81163e-44	0.762618	2.91921e-40	0.357143	0.042735	0.0763359
HP:0001765	40	3.31939e-06	0.712326	0.0124046	0	0	NA
HP:0001769	28	0.221618	0.566697	828.187	NA	0	NA
HP:0001770	166	2.63819e-37	0.786419	9.85892e-34	0.15	0.0180723	0.0322581
HP:0001771	27	4.17714e-06	0.755756	0.01561	0	0	NA
HP:0001773	104	2.32426e-27	0.807042	8.68577e-24	0.214286	0.0288462	0.0508475
HP:0001776	11	0.00472263	0.745946	17.6485	0	0	NA
HP:0001780	482	4.0459e-71	0.735548	1.51195e-67	0.666667	0.00829876	0.0163934
HP:0001783	10	0.0675869	0.666869	252.572	0	0	NA
HP:0001787	93	6.55527e-23	0.795252	2.4497e-19	0.586207	0.182796	0.278689
HP:0001789	63	1.86531e-08	0.70467	6.97067e-05	0.2	0.0793651	0.113636
HP:0001790	15	1.21031e-06	0.861847	0.00452293	0.5	0.0666667	0.117647
HP:0001792	107	2.58567e-08	0.655532	9.66265e-05	0	0	NA
HP:0001795	13	0.269239	0.588469	1006.15	0	0	NA
HP:0001798	58	9.79481e-12	0.758259	3.66032e-08	0.346154	0.155172	0.214286
HP:0001800	42	8.10865e-06	0.698848	0.030302	0	0	NA
HP:0001802	11	0.175847	0.617835	657.14	0	0	NA
HP:0001804	36	4.34932e-06	0.721105	0.0162534	0	0	NA
HP:0001805	21	4.58952e-08	0.844431	0.00017151	0.257143	0.428571	0.321429
HP:0001806	17	2.01632e-10	0.945373	7.53499e-07	0.12	0.176471	0.142857
HP:0001807	24	0.00774992	0.656943	28.9614	0.181818	0.0833333	0.114286
HP:0001808	28	0.000603838	0.687168	2.25654	0.0952381	0.0714286	0.0816327
HP:0001810	18	0.00241083	0.706497	9.00928	0.0909091	0.111111	0.1
HP:0001816	14	0.08091	0.634683	302.361	0	0	NA
HP:0001817	31	0.000326365	0.686367	1.21963	0	0	NA
HP:0001818	10	0.0430416	0.684722	160.846	0	0	NA
HP:0001820	11	0.000426367	0.806691	1.59333	0	0	NA
HP:0001822	33	1.69398e-06	0.740628	0.0063304	0.2	0.030303	0.0526316
HP:0001824	163	0.00266967	0.568016	9.97654	0.189189	0.0858896	0.118143
HP:0001827	15	0.0709446	0.63462	265.12	0	0	NA
HP:0001829	83	3.0129e-26	0.836111	1.12592e-22	0.516129	0.192771	0.280702
HP:0001830	44	1.64014e-14	0.834203	6.12919e-11	0.37931	0.25	0.30137
HP:0001831	74	3.35354e-12	0.733799	1.25322e-08	0	0	NA
HP:0001832	108	7.61259e-19	0.746522	2.84482e-15	0.111111	0.00925926	0.017094
HP:0001833	18	0.436977	0.552899	1632.98	0	0	NA
HP:0001837	51	9.49126e-16	0.824887	3.54688e-12	0	0	NA
HP:0001838	36	1.41876e-07	0.753297	0.000530189	0.08	0.0555556	0.0655738
HP:0001840	32	0.0325305	0.60913	121.567	0	0	NA
HP:0001841	10	0.000190309	0.840679	0.711184	0	0	NA
HP:0001844	102	3.67002e-25	0.796486	1.37148e-21	0	0	NA
HP:0001845	37	1.02808e-07	0.752648	0.000384193	0.0666667	0.027027	0.0384615
HP:0001850	80	3.60976e-13	0.734802	1.34897e-09	0.0769231	0.0125	0.0215054
HP:0001852	55	3.67091e-12	0.770646	1.37182e-08	0.0333333	0.0181818	0.0235294
HP:0001863	37	3.07922e-13	0.846136	1.1507e-09	0.0952381	0.27027	0.140845
HP:0001869	14	0.00980123	0.699294	36.6272	0	0	NA
HP:0001871	1040	1.00667e-94	0.6867	3.76191e-91	NA	0	NA
HP:0001872	307	9.59012e-43	0.726451	3.58383e-39	0.5	0.00977199	0.0191693
HP:0001873	257	5.08606e-40	0.739021	1.90066e-36	0.625	0.0194553	0.0377358
HP:0001874	198	6.00298e-21	0.693004	2.24331e-17	NA	0	NA
HP:0001875	122	1.62495e-18	0.729757	6.07244e-15	0	0	NA
HP:0001876	79	2.54247e-16	0.766308	9.50122e-13	0	0	NA
HP:0001877	495	2.02766e-56	0.706334	7.57738e-53	0.666667	0.0161616	0.0315582
HP:0001878	115	3.98798e-38	0.847893	1.49031e-34	0.409091	0.0782609	0.131387
HP:0001879	49	4.39653e-12	0.78567	1.64298e-08	0.304348	0.142857	0.194444
HP:0001880	47	3.09096e-10	0.765153	1.15509e-06	0.272727	0.12766	0.173913
HP:0001881	441	1.23874e-42	0.688927	4.62918e-39	0.333333	0.00226757	0.0045045
HP:0001882	160	9.51481e-36	0.785271	3.55568e-32	0.454545	0.03125	0.0584795
HP:0001883	293	1.03824e-41	0.728824	3.87989e-38	0.166667	0.00341297	0.00668896
HP:0001888	103	6.86319e-23	0.780449	2.56477e-19	0.441176	0.145631	0.218978
HP:0001889	18	0.00620517	0.686246	23.1887	0	0	NA
HP:0001890	27	3.43666e-15	0.937558	1.28428e-11	0.125	0.148148	0.135593
HP:0001891	19	8.01725e-08	0.855489	0.000299604	0	0	NA
HP:0001892	340	9.09789e-63	0.762646	3.39988e-59	1	0.00294118	0.0058651
HP:0001894	27	0.00109254	0.681468	4.08282	NA	0	NA
HP:0001896	12	0.00091747	0.776259	3.42858	0.162162	0.5	0.244898
HP:0001901	16	1.20615e-05	0.815897	0.0450738	0	0	NA
HP:0001902	11	0.000154397	0.829384	0.57698	0.105263	0.181818	0.133333
HP:0001903	455	1.28868e-58	0.719415	4.81581e-55	0.666667	0.0175824	0.0342612
HP:0001904	16	0.000253225	0.764107	0.946303	0.0769231	0.125	0.0952381
HP:0001907	16	0.00177589	0.72559	6.63651	0	0	NA
HP:0001909	128	1.71709e-21	0.74323	6.41678e-18	0.608696	0.109375	0.18543
HP:0001911	233	5.09029e-22	0.68284	1.90224e-18	NA	0	NA
HP:0001915	23	5.55074e-09	0.850991	2.07431e-05	0	0	NA
HP:0001919	17	1.12595e-07	0.871498	0.000420766	0.181818	0.117647	0.142857
HP:0001920	19	0.207475	0.583498	775.336	0	0	NA
HP:0001923	38	6.34079e-11	0.806166	2.36955e-07	0.342857	0.315789	0.328767
HP:0001924	33	1.09648e-12	0.8578	4.09754e-09	0.136842	0.393939	0.203125
HP:0001927	11	0.0627442	0.661999	234.475	0	0	NA
HP:0001928	152	1.68854e-26	0.749801	6.31007e-23	0.421053	0.0526316	0.0935673
HP:0001931	37	3.60265e-07	0.741594	0.00134631	0.266667	0.108108	0.153846
HP:0001933	165	1.8417e-45	0.818525	6.88245e-42	NA	0	NA
HP:0001935	29	0.000599846	0.684011	2.24162	0.291667	0.241379	0.264151
HP:0001937	11	1.82276e-06	0.91541	0.00681166	0.333333	0.636364	0.4375
HP:0001939	1901	4.26688e-65	0.614916	1.59453e-61	0.9	0.0094687	0.0187402
HP:0001941	289	9.02042e-103	0.866536	3.37093e-99	0.815789	0.214533	0.339726
HP:0001942	88	2.53671e-34	0.876258	9.47969e-31	0.265625	0.193182	0.223684
HP:0001943	184	1.06004e-29	0.741305	3.96135e-26	0.38	0.103261	0.162393
HP:0001944	78	1.10577e-19	0.796948	4.13228e-16	0	0	NA
HP:0001945	185	3.0175e-19	0.690676	1.12764e-15	0.5	0.0216216	0.0414508
HP:0001946	43	5.83614e-18	0.880326	2.18097e-14	0.2	0.116279	0.147059
HP:0001947	32	1.664e-09	0.807693	6.21837e-06	0	0	NA
HP:0001948	26	3.74713e-13	0.911372	1.4003e-09	0.380952	0.307692	0.340426
HP:0001949	10	5.73906e-08	0.995445	0.000214469	0.291667	0.7	0.411765
HP:0001952	330	0.000545792	0.555113	2.03963	0.333333	0.0030303	0.00600601
HP:0001954	34	0.00307573	0.646594	11.494	0	0	NA
HP:0001955	11	0.00500564	0.744318	18.7061	0	0	NA
HP:0001956	38	9.3593e-07	0.729767	0.00349757	0.116279	0.131579	0.123457
HP:0001958	10	0.00333469	0.767963	12.4617	0	0	NA
HP:0001959	35	5.70299e-10	0.802557	2.13121e-06	0.272727	0.0857143	0.130435
HP:0001961	31	0.000880108	0.672513	3.28896	0.1	0.0322581	0.0487805
HP:0001962	57	6.24992e-14	0.787034	2.3356e-10	0.111111	0.0701754	0.0860215
HP:0001964	43	0.000244093	0.66156	0.912175	0	0	NA
HP:0001965	233	2.23363e-24	0.693113	8.34709e-21	0.538462	0.0300429	0.0569106
HP:0001966	16	0.00189203	0.724242	7.07053	0	0	NA
HP:0001967	13	0.00996721	0.706351	37.2475	NA	0	NA
HP:0001969	32	1.03611e-13	0.879598	3.87193e-10	0.0909091	0.03125	0.0465116
HP:0001970	19	3.68641e-08	0.864664	0.000137761	0.1	0.0526316	0.0689655
HP:0001971	11	0.0206103	0.701523	77.0207	0	0	NA
HP:0001972	50	6.31464e-08	0.720956	0.000235978	0.346939	0.34	0.343434
HP:0001973	36	1.02265e-14	0.87235	3.82164e-11	0.16	0.111111	0.131148
HP:0001974	78	1.05135e-14	0.752948	3.92888e-11	0.380952	0.102564	0.161616
HP:0001976	11	0.00272956	0.760856	10.2004	0	0	NA
HP:0001977	66	8.2975e-18	0.80562	3.10078e-14	0.25	0.151515	0.188679
HP:0001978	17	0.00149744	0.722346	5.59595	0.185185	0.294118	0.227273
HP:0001985	15	3.51526e-07	0.879705	0.00131365	0.333333	0.2	0.25
HP:0001987	48	1.46314e-24	0.926428	5.46776e-21	0.216667	0.270833	0.240741
HP:0001989	27	1.3728e-06	0.768345	0.00513016	0.20339	0.444444	0.27907
HP:0001991	104	3.60117e-19	0.753561	1.34576e-15	0	0	NA
HP:0001992	63	1.80636e-30	0.917519	6.75036e-27	0.241935	0.238095	0.24
HP:0001993	24	7.00282e-10	0.863424	2.61695e-06	0.111111	0.0416667	0.0606061
HP:0001994	18	4.12912e-09	0.900084	1.54305e-05	0.0277778	0.0555556	0.037037
HP:0001997	18	2.48938e-08	0.879333	9.3028e-05	0.16129	0.277778	0.204082
HP:0001998	33	3.64832e-11	0.83266	1.36338e-07	0.142857	0.0606061	0.0851064
HP:0001999	806	1.27403e-68	0.679399	4.76104e-65	0.666667	0.00744417	0.0147239
HP:0002000	17	0.0272709	0.654591	101.911	0	0	NA
HP:0002002	37	0.00417768	0.635989	15.612	0	0	NA
HP:0002003	12	0.439347	0.56445	1641.84	0.0232558	0.0833333	0.0363636
HP:0002006	15	0.00019077	0.778131	0.712908	0	0	NA
HP:0002007	270	5.67829e-50	0.761806	2.12198e-46	0.0833333	0.0037037	0.0070922
HP:0002011	2102	6.0983e-39	0.58389	2.27893e-35	NA	0	NA
HP:0002012	942	4.29082e-77	0.676393	1.60348e-73	NA	0	NA
HP:0002013	182	2.37658e-36	0.769888	8.88126e-33	0.37931	0.120879	0.183333
HP:0002014	244	2.83707e-34	0.72613	1.06021e-30	0.666667	0.00819672	0.0161943
HP:0002015	288	6.95747e-21	0.659904	2.60001e-17	0.181818	0.00694444	0.0133779
HP:0002017	275	3.2506e-28	0.692247	1.21475e-24	0.473684	0.0981818	0.162651
HP:0002018	40	0.00112136	0.648773	4.19052	0.148148	0.1	0.119403
HP:0002019	210	7.70961e-08	0.607265	0.000288108	0.307692	0.0190476	0.0358744
HP:0002020	211	9.43267e-36	0.748549	3.52499e-32	0.333333	0.0379147	0.0680851
HP:0002021	102	1.64334e-09	0.672515	6.14118e-06	0.161616	0.156863	0.159204
HP:0002023	113	2.56169e-20	0.751086	9.57302e-17	0.191176	0.115044	0.143646
HP:0002024	162	1.61651e-08	0.628315	6.04091e-05	0.8	0.0246914	0.0479042
HP:0002025	30	5.80155e-09	0.806958	2.16804e-05	0	0	NA
HP:0002027	144	8.7072e-12	0.664446	3.25388e-08	0	0	NA
HP:0002028	46	5.11375e-09	0.748825	1.91101e-05	0	0	NA
HP:0002031	143	2.03837e-10	0.653705	7.6174e-07	0.236842	0.0629371	0.0994475
HP:0002032	26	7.47221e-09	0.82731	2.79237e-05	0	0	NA
HP:0002033	61	2.19819e-06	0.675088	0.00821465	NA	0	NA
HP:0002034	74	5.74976e-06	0.652307	0.0214869	NA	0	NA
HP:0002035	13	0.00916054	0.708676	34.233	0	0	NA
HP:0002036	27	0.000230271	0.704681	0.860523	0.25	0.037037	0.0645161
HP:0002037	49	2.27923e-11	0.775896	8.51748e-08	0.0909091	0.0408163	0.056338
HP:0002039	42	1.87636e-07	0.73222	0.000701195	0	0	NA
HP:0002040	22	0.177314	0.583048	662.623	0	0	NA
HP:0002043	11	1.26921e-05	0.879999	0.0474303	0.181818	0.181818	0.181818
HP:0002045	14	4.71014e-05	0.814019	0.176018	0	0	NA
HP:0002046	13	0.0496425	0.65719	185.514	0	0	NA
HP:0002047	22	0.000407918	0.717607	1.52439	0.139535	0.272727	0.184615
HP:0002058	34	1.88824e-06	0.735983	0.00705635	0.150943	0.235294	0.183908
HP:0002059	494	1.17172e-46	0.687181	4.37873e-43	0.25	0.00202429	0.00401606
HP:0002060	1443	2.70551e-88	0.653515	1.01105e-84	NA	0	NA
HP:0002061	164	1.60438e-15	0.679911	5.99555e-12	0.315789	0.0365854	0.0655738
HP:0002062	43	0.0964563	0.573209	360.457	0	0	NA
HP:0002063	158	2.4294e-22	0.723613	9.07867e-19	0	0	NA
HP:0002064	57	2.54122e-12	0.767839	9.49652e-09	NA	0	NA
HP:0002066	144	5.45949e-12	0.666052	2.04021e-08	NA	0	NA
HP:0002067	85	0.00169559	0.598365	6.33642	0	0	NA
HP:0002069	145	7.1547e-28	0.762712	2.67371e-24	0.3125	0.0344828	0.0621118
HP:0002070	64	0.0416332	0.573556	155.583	0	0	NA
HP:0002071	191	1.08135e-16	0.673593	4.04102e-13	0	0	NA
HP:0002072	181	2.5938e-14	0.663726	9.69304e-11	0	0	NA
HP:0002073	82	4.77553e-07	0.660641	0.00178461	0.236364	0.158537	0.189781
HP:0002075	42	0.00640917	0.621479	23.9511	0	0	NA
HP:0002076	90	3.0002e-05	0.627105	0.112117	0.515152	0.188889	0.276423
HP:0002078	49	0.012014	0.603632	44.8964	0	0	NA
HP:0002079	335	6.20859e-39	0.706517	2.32015e-35	0.5	0.00298507	0.00593472
HP:0002080	68	0.0378812	0.572727	141.562	NA	0	NA
HP:0002084	91	3.69511e-26	0.820443	1.38086e-22	0.375	0.0659341	0.11215
HP:0002085	27	1.89844e-13	0.908763	7.09446e-10	0.133333	0.0740741	0.0952381
HP:0002086	1369	1.41822e-42	0.608123	5.29991e-39	NA	0	NA
HP:0002087	327	3.33574e-27	0.672998	1.24657e-23	0	0	NA
HP:0002088	731	1.10925e-58	0.673668	4.14527e-55	NA	0	NA
HP:0002089	109	6.23048e-25	0.785423	2.32833e-21	0.297297	0.100917	0.150685
HP:0002090	168	3.65134e-26	0.736038	1.36451e-22	0.818182	0.0535714	0.100559
HP:0002091	57	2.89135e-07	0.696274	0.0010805	0.21875	0.122807	0.157303
HP:0002092	84	8.14845e-12	0.715486	3.04508e-08	0.5	0.0238095	0.0454545
HP:0002093	450	1.99557e-37	0.674732	7.45745e-34	0.448276	0.0288889	0.0542797
HP:0002094	319	9.04521e-20	0.64753	3.3802e-16	0.8	0.0250784	0.0486322
HP:0002097	45	7.46929e-13	0.808708	2.79127e-09	0.6	0.0666667	0.12
HP:0002098	183	4.13246e-13	0.655008	1.5443e-09	0.583333	0.0765027	0.135266
HP:0002099	116	2.171e-21	0.754817	8.11301e-18	0.62963	0.146552	0.237762
HP:0002100	11	0.175637	0.382108	656.355	0	0	NA
HP:0002101	27	4.11019e-06	0.755943	0.0153598	0.0294118	0.037037	0.0327869
HP:0002103	43	2.42846e-07	0.72739	0.000907514	0	0	NA
HP:0002104	215	1.23525e-12	0.640097	4.61612e-09	0	0	NA
HP:0002105	29	7.50075e-09	0.809893	2.80303e-05	0.142857	0.0689655	0.0930233
HP:0002107	28	5.62798e-10	0.83836	2.10318e-06	0.1875	0.214286	0.2
HP:0002110	88	4.0052e-32	0.863362	1.49674e-28	0.714286	0.170455	0.275229
HP:0002113	17	0.000690765	0.737614	2.58139	0	0	NA
HP:0002118	628	2.65471e-45	0.663701	9.92064e-42	0.5	0.00955414	0.01875
HP:0002119	492	3.1984e-37	0.666695	1.19524e-33	0.473684	0.0182927	0.035225
HP:0002120	221	5.1532e-10	0.62093	1.92575e-06	0.1	0.00452489	0.00865801
HP:0002121	92	8.18973e-15	0.733895	3.0605e-11	0.125	0.0434783	0.0645161
HP:0002123	79	0.0998286	0.55349	373.059	0	0	NA
HP:0002126	165	3.53906e-18	0.695665	1.32255e-14	0	0	NA
HP:0002127	20	1.93329e-06	0.807337	0.00722472	0	0	NA
HP:0002131	24	0.160317	0.582752	599.105	0	0	NA
HP:0002132	25	0.000245327	0.711772	0.916787	0	0	NA
HP:0002133	102	1.31791e-20	0.766278	4.92502e-17	NA	0	NA
HP:0002134	163	5.53339e-16	0.683416	2.06783e-12	0.261905	0.0674847	0.107317
HP:0002135	25	0.000190829	0.715455	0.713128	0.166667	0.08	0.108108
HP:0002136	59	0.000174047	0.641164	0.650414	0.125	0.0338983	0.0533333
HP:0002138	20	4.11322e-08	0.854186	0.000153711	0.0384615	0.05	0.0434783
HP:0002139	22	0.0938668	0.603133	350.78	0	0	NA
HP:0002140	20	1.49335e-09	0.890287	5.58066e-06	0.04	0.05	0.0444444
HP:0002141	25	0.0169372	0.63791	63.2942	0	0	NA
HP:0002143	234	4.00594e-30	0.715688	1.49702e-26	0	0	NA
HP:0002145	20	3.13417e-06	0.80098	0.0117124	0	0	NA
HP:0002148	37	7.68955e-08	0.755144	0.000287359	0.166667	0.0540541	0.0816327
HP:0002149	23	7.23368e-06	0.77013	0.0270323	0.047619	0.0434783	0.0454545
HP:0002150	28	0.0011542	0.67735	4.31324	0.333333	0.178571	0.232558
HP:0002151	146	4.63809e-71	0.926421	1.73325e-67	0.605634	0.294521	0.396313
HP:0002153	25	2.66096e-06	0.771156	0.00994401	0	0	NA
HP:0002154	14	3.4776e-09	0.955824	1.29958e-05	0.0769231	0.0714286	0.0740741
HP:0002155	69	9.91966e-08	0.685291	0.000370698	0.428571	0.0434783	0.0789474
HP:0002156	10	0.581065	0.449619	2171.44	NA	0	NA
HP:0002157	95	4.27804e-42	0.903024	1.5987e-38	0.342857	0.126316	0.184615
HP:0002160	10	0.887304	0.512939	3315.85	NA	0	NA
HP:0002162	68	8.21008e-10	0.715113	3.06811e-06	0.1	0.0294118	0.0454545
HP:0002164	137	3.25825e-24	0.750703	1.21761e-20	0.521739	0.0875912	0.15
HP:0002166	41	6.84621e-06	0.702886	0.0255843	NA	0	NA
HP:0002167	897	1.13224e-51	0.647036	4.23119e-48	0.25	0.00111483	0.00221976
HP:0002168	13	0.106525	0.370758	398.084	NA	0	NA
HP:0002169	69	1.106e-10	0.724362	4.13311e-07	0	0	NA
HP:0002170	89	2.61173e-22	0.797519	9.76005e-19	0	0	NA
HP:0002171	79	1.45196e-09	0.696633	5.42599e-06	0.105263	0.0253165	0.0408163
HP:0002172	53	0.669606	0.483072	2502.32	0	0	NA
HP:0002173	18	0.0193261	0.65919	72.2217	0	0	NA
HP:0002174	38	0.024304	0.605513	90.824	0	0	NA
HP:0002176	17	0.368982	0.562911	1378.89	0	0	NA
HP:0002179	29	0.000223673	0.697897	0.835864	0.111111	0.0344828	0.0526316
HP:0002180	64	0.000238016	0.632686	0.889467	0	0	NA
HP:0002181	18	6.5534e-06	0.806766	0.0244901	0.09375	0.166667	0.12
HP:0002185	19	7.20333e-08	0.856767	0.000269188	0.0689655	0.105263	0.0833333
HP:0002186	136	3.18679e-11	0.664522	1.19091e-07	0.3	0.0220588	0.0410959
HP:0002187	99	1.42913e-08	0.664657	5.34064e-05	0.142857	0.131313	0.136842
HP:0002188	20	9.79231e-06	0.785478	0.0365939	NA	0	NA
HP:0002189	12	0.0234822	0.688816	87.753	0	0	NA
HP:0002191	23	0.00958771	0.655957	35.8293	0	0	NA
HP:0002194	159	2.80554e-21	0.717127	1.04843e-17	0	0	NA
HP:0002197	255	5.06788e-24	0.683184	1.89387e-20	0.25	0.0117647	0.0224719
HP:0002198	119	5.56139e-22	0.755324	2.07829e-18	0.25	0.00840336	0.0162602
HP:0002200	24	0.0120402	0.647996	44.9941	0	0	NA
HP:0002202	26	0.00307108	0.667651	11.4766	0.428571	0.115385	0.181818
HP:0002204	22	1.19007e-05	0.769593	0.044473	0	0	NA
HP:0002205	391	9.6552e-33	0.67463	3.60815e-29	NA	0	NA
HP:0002206	40	0.144609	0.566613	540.404	0.666667	0.05	0.0930233
HP:0002208	47	6.598e-09	0.744372	2.46567e-05	0	0	NA
HP:0002209	78	1.6269e-06	0.656847	0.00607972	NA	0	NA
HP:0002211	12	2.3703e-06	0.893298	0.00885781	0.0588235	0.0833333	0.0689655
HP:0002212	24	6.49297e-06	0.765799	0.0242642	0	0	NA
HP:0002213	67	1.88839e-06	0.668159	0.00705692	0	0	NA
HP:0002215	36	8.89629e-07	0.736538	0.00332454	0	0	NA
HP:0002216	30	0.00340113	0.654415	12.71	0	0	NA
HP:0002217	35	2.45313e-09	0.791141	9.16734e-06	0.666667	0.0571429	0.105263
HP:0002219	96	1.46494e-15	0.735327	5.47449e-12	0.166667	0.0104167	0.0196078
HP:0002223	19	0.190157	0.586782	710.617	0	0	NA
HP:0002224	20	6.48521e-07	0.821276	0.00242352	0.142857	0.2	0.166667
HP:0002225	38	2.43694e-05	0.69772	0.0910686	0	0	NA
HP:0002230	86	1.5215e-13	0.730085	5.68585e-10	0.2	0.0116279	0.021978
HP:0002231	57	6.90961e-10	0.735976	2.58212e-06	0.333333	0.175439	0.229885
HP:0002236	14	1.15322e-08	0.94033	4.30958e-05	0	0	NA
HP:0002239	90	1.5031e-13	0.724971	5.61707e-10	0.333333	0.0111111	0.0215054
HP:0002240	441	3.89455e-66	0.737137	1.45539e-62	0.333333	0.00226757	0.0045045
HP:0002242	536	9.72928e-32	0.646927	3.63583e-28	0.4	0.00373134	0.00739372
HP:0002244	175	1.46939e-21	0.708467	5.49111e-18	0.206897	0.0342857	0.0588235
HP:0002245	55	5.40445e-26	0.910651	2.01964e-22	0.141176	0.218182	0.171429
HP:0002246	62	2.21604e-21	0.848289	8.28134e-18	0.209302	0.290323	0.243243
HP:0002247	32	1.7131e-13	0.876191	6.40184e-10	NA	0	NA
HP:0002250	162	2.20986e-16	0.6865	8.25826e-13	NA	0	NA
HP:0002251	102	3.95254e-19	0.755736	1.47706e-15	0.18	0.0882353	0.118421
HP:0002257	16	8.77281e-05	0.78311	0.32784	0.125	0.1875	0.15
HP:0002265	10	0.00172209	0.786161	6.43544	0	0	NA
HP:0002266	12	7.10383e-07	0.913261	0.0026547	0	0	NA
HP:0002267	15	0.00411468	0.713893	15.3766	0	0	NA
HP:0002269	341	1.70266e-28	0.673663	6.36283e-25	0.6	0.00879765	0.017341
HP:0002270	187	3.67075e-13	0.653687	1.37176e-09	0.5	0.0106952	0.0209424
HP:0002273	28	0.897376	0.492961	3353.49	0	0	NA
HP:0002275	43	1.63154e-05	0.689823	0.0609707	NA	0	NA
HP:0002280	15	0.171333	0.601976	640.273	0	0	NA
HP:0002282	83	8.47247e-19	0.780763	3.16616e-15	0.155172	0.108434	0.12766
HP:0002283	31	0.00336756	0.652065	12.5846	0	0	NA
HP:0002286	13	0.00365229	0.732756	13.6486	0	0	NA
HP:0002293	25	1.95933e-07	0.800479	0.000732201	0.181818	0.16	0.170213
HP:0002298	40	0.0243823	0.602786	91.1168	0	0	NA
HP:0002299	45	2.25381e-05	0.682461	0.0842248	0.384615	0.111111	0.172414
HP:0002300	33	1.19276e-05	0.72012	0.0445736	0	0	NA
HP:0002301	23	2.13769e-06	0.785377	0.00798856	0	0	NA
HP:0002304	25	3.31604e-05	0.739695	0.12392	0.146341	0.24	0.181818
HP:0002305	37	0.00519099	0.63269	19.3987	0	0	NA
HP:0002307	71	1.39273e-23	0.843136	5.20462e-20	0.139535	0.169014	0.152866
HP:0002308	43	1.35261e-08	0.750122	5.0547e-05	0	0	NA
HP:0002310	18	0.775374	0.51942	2897.57	0	0	NA
HP:0002311	160	2.39021e-05	0.596569	0.089322	0	0	NA
HP:0002312	43	0.698737	0.517045	2611.18	0.108108	0.0930233	0.1
HP:0002313	40	1.26084e-06	0.721268	0.00471177	0	0	NA
HP:0002314	19	0.187709	0.587263	701.467	0	0	NA
HP:0002315	214	2.57868e-05	0.583205	0.0963654	0.68	0.0794393	0.142259
HP:0002317	123	4.48451e-10	0.662513	1.67586e-06	NA	0	NA
HP:0002321	64	1.82916e-08	0.703189	6.83559e-05	0.2	0.015625	0.0289855
HP:0002322	39	0.00114617	0.650379	4.28325	0	0	NA
HP:0002323	51	8.69226e-07	0.698944	0.0032483	0.25	0.0196078	0.0363636
HP:0002326	38	2.49009e-07	0.741657	0.000930547	0	0	NA
HP:0002329	30	8.95408e-07	0.759032	0.00334614	0.133333	0.133333	0.133333
HP:0002331	14	0.000150306	0.792491	0.561692	0.137931	0.285714	0.186047
HP:0002333	13	0.329367	0.578105	1230.84	0	0	NA
HP:0002334	237	8.45588e-28	0.705386	3.15996e-24	0.625	0.021097	0.0408163
HP:0002339	16	0.0615681	0.634934	230.08	0	0	NA
HP:0002342	144	6.99885e-16	0.694417	2.61547e-12	0.216216	0.111111	0.146789
HP:0002344	43	3.00378e-11	0.792714	1.12251e-07	0.2	0.116279	0.147059
HP:0002345	122	0.0366695	0.554672	137.034	0	0	NA
HP:0002346	23	0.0048175	0.669723	18.003	NA	0	NA
HP:0002350	121	3.01034e-25	0.772762	1.12496e-21	0.333333	0.00826446	0.016129
HP:0002352	146	4.98227e-14	0.680209	1.86187e-10	0.309091	0.116438	0.169154
HP:0002353	358	1.69729e-26	0.663085	6.34275e-23	NA	0	NA
HP:0002354	78	0.000101314	0.62716	0.378612	NA	0	NA
HP:0002355	203	5.82488e-22	0.695547	2.17676e-18	0	0	NA
HP:0002356	13	0.0871651	0.636972	325.736	0	0	NA
HP:0002357	40	7.84159e-07	0.725534	0.0029304	0	0	NA
HP:0002359	81	0.000253475	0.617446	0.947234	0	0	NA
HP:0002360	301	4.27418e-17	0.640258	1.59726e-13	NA	0	NA
HP:0002361	11	0.172207	0.618835	643.537	0	0	NA
HP:0002362	33	0.0840116	0.586857	313.951	0.0454545	0.030303	0.0363636
HP:0002363	157	7.62528e-10	0.641961	2.84957e-06	0.25	0.00636943	0.0124224
HP:0002365	55	0.000171776	0.64633	0.641928	0	0	NA
HP:0002366	16	0.0030748	0.713666	11.4905	0	0	NA
HP:0002367	16	1.64833e-05	0.810945	0.0615979	0	0	NA
HP:0002370	19	0.00131333	0.712831	4.90793	0.0666667	0.0526316	0.0588235
HP:0002371	29	0.000710923	0.681525	2.65672	0.05	0.0689655	0.057971
HP:0002373	60	8.22714e-09	0.714927	3.07448e-05	0	0	NA
HP:0002374	57	5.66777e-09	0.722897	2.11804e-05	0.22449	0.192982	0.207547
HP:0002375	40	1.89698e-06	0.717536	0.00708901	0.16	0.2	0.177778
HP:0002376	247	8.03221e-45	0.758629	3.00164e-41	0	0	NA
HP:0002378	22	0.210473	0.577089	786.538	NA	0	NA
HP:0002380	64	2.66981e-08	0.70082	9.97707e-05	0.0909091	0.015625	0.0266667
HP:0002381	32	4.57519e-13	0.869447	1.70975e-09	0.0322581	0.03125	0.031746
HP:0002383	17	0.000572682	0.741187	2.14011	0	0	NA
HP:0002384	34	2.73169e-07	0.754607	0.00102083	NA	0	NA
HP:0002385	55	3.88615e-12	0.770333	1.45226e-08	0	0	NA
HP:0002389	10	0.526918	0.557766	1969.09	NA	0	NA
HP:0002392	25	0.00242939	0.675097	9.07861	0	0	NA
HP:0002395	43	0.00529076	0.622821	19.7716	0	0	NA
HP:0002396	16	0.111412	0.614903	416.346	NA	0	NA
HP:0002398	13	0.31627	0.580248	1181.9	0	0	NA
HP:0002403	11	0.0564953	0.66602	211.123	0	0	NA
HP:0002406	13	0.0109667	0.703692	40.9825	0	0	NA
HP:0002410	16	0.0722616	0.629743	270.041	0	0	NA
HP:0002411	13	0.0118496	0.701516	44.2819	0	0	NA
HP:0002414	127	2.30899e-26	0.772471	8.62868e-23	0.153846	0.015748	0.0285714
HP:0002415	94	1.60717e-27	0.823935	6.00598e-24	0.361111	0.276596	0.313253
HP:0002418	51	1.664e-13	0.798198	6.21836e-10	0.272727	0.117647	0.164384
HP:0002419	34	2.37917e-20	0.957789	8.89097e-17	0.30303	0.294118	0.298507
HP:0002421	147	9.38024e-18	0.704606	3.5054e-14	0.37037	0.0680272	0.114943
HP:0002435	43	4.70314e-08	0.740561	0.000175756	0	0	NA
HP:0002438	279	1.77336e-35	0.715417	6.62704e-32	0.4	0.00716846	0.0140845
HP:0002442	11	0.0557197	0.666544	208.225	0.0909091	0.0909091	0.0909091
HP:0002444	11	1.71556e-05	0.874225	0.0641106	0	0	NA
HP:0002445	25	0.172838	0.578721	645.894	0	0	NA
HP:0002446	13	0.0593431	0.650993	221.765	0	0	NA
HP:0002450	59	0.000341962	0.634669	1.27791	0.1	0.0169492	0.0289855
HP:0002451	26	0.0700156	0.6026	261.648	0	0	NA
HP:0002453	11	0.000197097	0.824058	0.736552	0	0	NA
HP:0002457	18	0.118486	0.606243	442.781	0	0	NA
HP:0002460	147	1.86306e-20	0.721025	6.96224e-17	0.1	0.00680272	0.0127389
HP:0002463	27	3.27326e-05	0.730816	0.122322	0	0	NA
HP:0002464	25	0.041558	0.617689	155.302	NA	0	NA
HP:0002465	181	2.99929e-16	0.675682	1.12084e-12	0.142857	0.0331492	0.0538117
HP:0002474	15	0.079243	0.630838	296.131	0	0	NA
HP:0002475	21	6.04715e-06	0.785092	0.0225982	0	0	NA
HP:0002476	18	0.0186906	0.660039	69.8468	0	0	NA
HP:0002478	10	0.112704	0.644812	421.177	0	0	NA
HP:0002483	22	1.27836e-05	0.768631	0.0477723	0.0526316	0.0909091	0.0666667
HP:0002486	25	1.04048e-09	0.852449	3.88826e-06	0.1	0.04	0.0571429
HP:0002487	26	0.214419	0.570305	801.284	NA	0	NA
HP:0002488	85	4.70626e-14	0.736275	1.75873e-10	0.586207	0.2	0.298246
HP:0002490	71	2.31922e-42	0.967617	8.66694e-39	0.4	0.450704	0.423841
HP:0002492	25	0.242178	0.567542	905.019	0	0	NA
HP:0002493	980	5.29681e-67	0.660982	1.97942e-63	0.714286	0.00510204	0.0101317
HP:0002495	68	2.89083e-07	0.67972	0.0010803	NA	0	NA
HP:0002497	12	0.161248	0.616756	602.584	0.111111	0.0833333	0.0952381
HP:0002500	689	1.06225e-56	0.675668	3.96964e-53	NA	0	NA
HP:0002505	42	0.00921214	0.616043	34.4258	0	0	NA
HP:0002506	32	0.0741782	0.591146	277.204	0	0	NA
HP:0002509	86	5.60812e-17	0.760863	2.09576e-13	0.166667	0.0116279	0.0217391
HP:0002510	79	0.00344235	0.595079	12.8641	NA	0	NA
HP:0002511	10	0.0542837	0.675707	202.858	0	0	NA
HP:0002514	108	0.0579877	0.552716	216.7	0.4	0.0185185	0.0353982
HP:0002515	102	1.83492e-18	0.750835	6.8571e-15	0.26087	0.117647	0.162162
HP:0002516	51	0.188131	0.553228	703.047	NA	0	NA
HP:0002518	63	0.18512	0.548225	691.794	0	0	NA
HP:0002521	145	4.2763e-12	0.666312	1.59805e-08	0.5	0.00689655	0.0136054
HP:0002522	44	5.97233e-10	0.769552	2.23186e-06	0.142857	0.0227273	0.0392157
HP:0002527	21	0.201776	0.58043	754.036	NA	0	NA
HP:0002529	35	0.000741673	0.664676	2.77163	0.0714286	0.0285714	0.0408163
HP:0002536	272	3.66471e-27	0.689432	1.3695e-23	0	0	NA
HP:0002538	303	5.00886e-31	0.692657	1.87181e-27	NA	0	NA
HP:0002539	72	1.22443e-07	0.680089	0.000457571	0	0	NA
HP:0002540	154	1.62336e-21	0.72194	6.06651e-18	NA	0	NA
HP:0002548	16	0.106595	0.616477	398.347	0	0	NA
HP:0002550	24	0.00834907	0.655461	31.2005	0.0909091	0.0416667	0.0571429
HP:0002553	111	6.32353e-15	0.713874	2.3631e-11	0.333333	0.027027	0.05
HP:0002557	30	3.47719e-07	0.768639	0.00129943	0.0714286	0.0333333	0.0454545
HP:0002558	35	0.0168068	0.616705	62.8071	0	0	NA
HP:0002566	64	2.46093e-23	0.859351	9.1965e-20	0.181818	0.09375	0.123711
HP:0002570	39	3.77594e-08	0.754382	0.000141107	0.357143	0.128205	0.188679
HP:0002572	13	6.70603e-05	0.819217	0.250604	0	0	NA
HP:0002573	13	0.00116661	0.759997	4.35962	0	0	NA
HP:0002574	29	0.00335114	0.6573	12.5232	0.333333	0.137931	0.195122
HP:0002575	63	3.69438e-15	0.786218	1.38059e-11	0.148148	0.190476	0.166667
HP:0002577	379	2.60329e-27	0.661111	9.72848e-24	0.361111	0.0343008	0.0626506
HP:0002578	15	0.061536	0.639376	229.96	0	0	NA
HP:0002579	42	3.02838e-07	0.728231	0.00113171	0.25	0.0238095	0.0434783
HP:0002580	12	0.000327217	0.799433	1.22281	0.0625	0.166667	0.0909091
HP:0002583	36	4.87067e-08	0.762593	0.000182017	0.05	0.0277778	0.0357143
HP:0002589	63	1.26127e-17	0.811048	4.71338e-14	0	0	NA
HP:0002591	30	1.41519e-05	0.728885	0.0528855	0	0	NA
HP:0002594	21	5.5008e-08	0.842402	0.000205565	0.222222	0.285714	0.25
HP:0002595	12	0.0341893	0.676509	127.765	0	0	NA
HP:0002597	1287	7.70819e-70	0.643933	2.88055e-66	1	0.000777001	0.0015528
HP:0002600	27	7.32668e-08	0.799134	0.000273798	0.0857143	0.111111	0.0967742
HP:0002605	14	1.3549e-06	0.872814	0.00506326	0.0571429	0.142857	0.0816327
HP:0002607	27	0.00236724	0.668924	8.84636	0	0	NA
HP:0002611	11	0.0344467	0.684092	128.727	0	0	NA
HP:0002612	43	4.41661e-14	0.832426	1.65049e-10	0.346154	0.209302	0.26087
HP:0002613	10	0.558533	0.446588	2087.24	0	0	NA
HP:0002615	74	2.02188e-08	0.688398	7.55578e-05	0	0	NA
HP:0002616	30	2.71497e-07	0.7711	0.00101458	0.115385	0.1	0.107143
HP:0002617	123	3.33637e-15	0.70529	1.2468e-11	0.363636	0.0325203	0.0597015
HP:0002619	22	1.58186e-05	0.76575	0.0591142	0	0	NA
HP:0002621	60	1.01743e-18	0.829385	3.80212e-15	0.0952381	0.0333333	0.0493827
HP:0002624	55	1.82998e-06	0.685824	0.00683865	0	0	NA
HP:0002625	14	2.48609e-05	0.825323	0.0929053	0.0625	0.285714	0.102564
HP:0002630	43	8.95748e-10	0.769838	3.34741e-06	0.294118	0.116279	0.166667
HP:0002633	38	1.29133e-13	0.846997	4.82571e-10	0.0666667	0.0263158	0.0377358
HP:0002634	67	8.57413e-20	0.821341	3.20415e-16	0.117647	0.0298507	0.047619
HP:0002637	55	6.59798e-10	0.740507	2.46566e-06	0	0	NA
HP:0002640	16	1.05158e-06	0.852366	0.00392977	0.16	0.25	0.195122
HP:0002643	36	0.0457465	0.59615	170.955	0	0	NA
HP:0002644	443	6.7657e-71	0.745209	2.52834e-67	0	0	NA
HP:0002645	45	9.16091e-13	0.807502	3.42343e-09	0.166667	0.0888889	0.115942
HP:0002647	23	1.97025e-11	0.90388	7.36284e-08	0.0967742	0.130435	0.111111
HP:0002648	628	1.34155e-72	0.708845	5.01339e-69	0.428571	0.00477707	0.00944882
HP:0002650	825	7.00657e-94	0.70823	2.61835e-90	0.5	0.00121212	0.00241838
HP:0002651	14	0.0463471	0.653726	173.199	0	0	NA
HP:0002652	164	3.12017e-21	0.713551	1.16601e-17	0	0	NA
HP:0002653	49	1.22877e-07	0.718226	0.000459192	0	0	NA
HP:0002655	11	0.00190502	0.770257	7.11907	0	0	NA
HP:0002656	25	1.98041e-09	0.846462	7.40078e-06	0	0	NA
HP:0002659	178	6.72469e-13	0.655727	2.51302e-09	0.25	0.0337079	0.0594059
HP:0002663	16	0.540238	0.544208	2018.87	NA	0	NA
HP:0002664	703	5.31153e-25	0.613202	1.98492e-21	0.5	0.00142248	0.00283688
HP:0002665	96	5.47652e-20	0.769958	2.04658e-16	0.272727	0.03125	0.0560748
HP:0002666	18	5.99778e-06	0.808044	0.0224137	0.2	0.222222	0.210526
HP:0002667	34	2.72026e-09	0.794551	1.01656e-05	0	0	NA
HP:0002668	13	0.00133199	0.75696	4.97764	0.117647	0.307692	0.170213
HP:0002669	10	0.000842862	0.804779	3.14977	0.1	0.1	0.1
HP:0002671	40	9.36594e-06	0.702341	0.0350005	0.2	0.025	0.0444444
HP:0002672	31	1.60018e-07	0.771798	0.000597989	0	0	NA
HP:0002673	68	1.18109e-17	0.799674	4.41375e-14	0.111111	0.0147059	0.025974
HP:0002679	22	0.000147679	0.733614	0.551876	0	0	NA
HP:0002681	14	0.00209222	0.737416	7.81864	0	0	NA
HP:0002683	741	9.8284e-63	0.678551	3.67287e-59	0.5	0.00539811	0.0106809
HP:0002684	28	3.67585e-05	0.725207	0.137366	0	0	NA
HP:0002686	102	5.2168e-20	0.762063	1.94952e-16	0.542857	0.186275	0.277372
HP:0002687	13	0.00113269	0.760669	4.23287	0	0	NA
HP:0002691	10	2.68645e-07	0.969651	0.00100393	0	0	NA
HP:0002692	30	0.00423755	0.650776	15.8357	NA	0	NA
HP:0002693	136	6.13987e-29	0.776705	2.29447e-25	0.25	0.00735294	0.0142857
HP:0002696	23	0.00216406	0.684639	8.08711	0	0	NA
HP:0002703	33	3.64433e-08	0.776841	0.000136189	0	0	NA
HP:0002705	107	1.23586e-15	0.723512	4.61842e-12	0.8	0.0373832	0.0714286
HP:0002714	95	2.81722e-14	0.725491	1.05279e-10	0.133333	0.0210526	0.0363636
HP:0002715	1380	5.33045e-46	0.61213	1.99199e-42	NA	0	NA
HP:0002716	114	4.8321e-27	0.791476	1.80576e-23	0.290323	0.0789474	0.124138
HP:0002717	28	3.32582e-09	0.82276	1.24286e-05	0.5	0.285714	0.363636
HP:0002718	103	4.66826e-33	0.841024	1.74453e-29	0.5	0.0873786	0.14876
HP:0002719	606	6.55971e-35	0.645388	2.45136e-31	1	0.00165017	0.00329489
HP:0002720	40	2.21477e-09	0.773111	8.2766e-06	0.136364	0.075	0.0967742
HP:0002721	176	1.07247e-36	0.775799	4.00781e-33	0.565217	0.0738636	0.130653
HP:0002722	12	4.29576e-06	0.883093	0.0160533	0.142857	0.25	0.181818
HP:0002725	31	3.43053e-12	0.86091	1.28199e-08	0.266667	0.129032	0.173913
HP:0002726	10	0.000445298	0.820605	1.66408	0	0	NA
HP:0002728	23	2.87e-07	0.808969	0.00107252	0.121212	0.173913	0.142857
HP:0002729	11	2.06925e-07	0.952046	0.000773279	0.0833333	0.0909091	0.0869565
HP:0002733	122	1.78316e-31	0.805398	6.66365e-28	0.375	0.0983607	0.155844
HP:0002745	22	1.10358e-07	0.826805	0.000412409	0.304348	0.318182	0.311111
HP:0002747	89	4.77563e-19	0.773102	1.78465e-15	0.245283	0.146067	0.183099
HP:0002748	33	4.18448e-07	0.754376	0.00156374	0	0	NA
HP:0002749	21	1.45418e-06	0.803534	0.00543428	0	0	NA
HP:0002750	253	9.69242e-10	0.611239	3.62206e-06	0.5	0.00395257	0.00784314
HP:0002751	146	1.23185e-17	0.704553	4.60342e-14	0	0	NA
HP:0002753	13	0.26978	0.588369	1008.17	0	0	NA
HP:0002754	43	2.10749e-07	0.728556	0.000787568	0	0	NA
HP:0002756	31	3.06803e-05	0.716186	0.114652	0	0	NA
HP:0002757	123	1.58391e-11	0.675643	5.91907e-08	0.285714	0.0325203	0.0583942
HP:0002758	52	9.45114e-11	0.759358	3.53189e-07	0.25	0.0961538	0.138889
HP:0002761	36	0.000879602	0.660101	3.28707	NA	0	NA
HP:0002763	26	0.0171282	0.634999	64.008	NA	0	NA
HP:0002777	25	2.07654e-06	0.774069	0.00776002	0	0	NA
HP:0002778	117	2.73307e-13	0.695228	1.02135e-09	0.192308	0.128205	0.153846
HP:0002779	29	0.000945259	0.677289	3.53243	0	0	NA
HP:0002780	16	0.00444904	0.705313	16.6261	0	0	NA
HP:0002781	10	0.0411666	0.686415	153.839	NA	0	NA
HP:0002783	86	6.14776e-11	0.703754	2.29742e-07	0.153846	0.0232558	0.040404
HP:0002788	98	2.8538e-30	0.833715	1.06646e-26	NA	0	NA
HP:0002789	100	1.08032e-31	0.838481	4.03715e-28	0.508772	0.29	0.369427
HP:0002791	45	1.02115e-15	0.845462	3.81605e-12	0.130435	0.133333	0.131868
HP:0002792	30	9.26445e-14	0.892818	3.46213e-10	0.241935	0.5	0.326087
HP:0002793	305	2.35649e-25	0.672492	8.8062e-22	0.636364	0.0459016	0.0856269
HP:0002795	974	3.3261e-31	0.608482	1.24296e-27	0.25	0.00102669	0.00204499
HP:0002797	60	0.000113762	0.643908	0.425129	0	0	NA
HP:0002803	133	3.86372e-16	0.704085	1.44387e-12	0.395349	0.12782	0.193182
HP:0002804	113	8.28249e-15	0.711049	3.09517e-11	0.355556	0.141593	0.202532
HP:0002808	340	1.09637e-44	0.720288	4.09713e-41	0.333333	0.0147059	0.028169
HP:0002812	49	1.14474e-09	0.751177	4.2779e-06	0.0769231	0.0204082	0.0322581
HP:0002813	1208	7.14996e-127	0.701349	2.67194e-123	1	0.000827815	0.00165426
HP:0002814	1227	1.5259e-114	0.689702	5.70229e-111	0.666667	0.00162999	0.00325203
HP:0002815	260	1.09262e-32	0.713697	4.08313e-29	0	0	NA
HP:0002816	23	5.44535e-06	0.773752	0.0203493	0	0	NA
HP:0002817	1187	1.2666e-133	0.708498	4.73329e-130	1	0.00168492	0.00336417
HP:0002818	159	3.50681e-27	0.747589	1.3105e-23	0.333333	0.0125786	0.0242424
HP:0002823	211	3.31331e-46	0.784189	1.23818e-42	0.25	0.00473934	0.00930233
HP:0002827	191	1.32432e-32	0.748826	4.94899e-29	0	0	NA
HP:0002828	54	2.7874e-06	0.684176	0.0104165	0.0769231	0.037037	0.05
HP:0002829	105	1.46856e-20	0.76213	5.488e-17	0	0	NA
HP:0002835	13	0.917129	0.508333	3427.31	NA	0	NA
HP:0002837	28	3.82561e-10	0.84166	1.42963e-06	0.5	0.142857	0.222222
HP:0002839	27	0.0547284	0.606753	204.52	0	0	NA
HP:0002841	44	3.02735e-10	0.774176	1.13132e-06	0.12	0.0681818	0.0869565
HP:0002843	16	7.97341e-08	0.887446	0.000297966	0	0	NA
HP:0002846	10	1.93527e-05	0.890041	0.0723211	0	0	NA
HP:0002850	23	1.62449e-09	0.863137	6.07072e-06	0.166667	0.0869565	0.114286
HP:0002857	100	5.59744e-18	0.74967	2.09176e-14	0	0	NA
HP:0002858	26	0.128415	0.586097	479.888	0	0	NA
HP:0002859	20	0.00100749	0.71231	3.76499	0.0185185	0.05	0.027027
HP:0002860	60	1.50356e-10	0.73884	5.6188e-07	0.166667	0.0166667	0.030303
HP:0002861	48	5.22412e-05	0.668636	0.195225	0.5	0.0833333	0.142857
HP:0002862	23	1.6834e-06	0.788278	0.00629088	NA	0	NA
HP:0002863	70	7.45055e-16	0.778385	2.78427e-12	0.209302	0.257143	0.230769
HP:0002864	12	0.000349598	0.797994	1.30645	0.111111	0.333333	0.166667
HP:0002866	21	1.03277e-05	0.777875	0.0385945	0	0	NA
HP:0002867	84	3.57404e-12	0.719179	1.33562e-08	0	0	NA
HP:0002869	19	1.11308e-06	0.82262	0.00415957	0	0	NA
HP:0002870	33	5.59233e-05	0.70255	0.208985	0	0	NA
HP:0002871	12	0.370707	0.574606	1385.33	0	0	NA
HP:0002872	12	0.990801	0.500962	3702.62	0	0	NA
HP:0002875	62	1.60363e-09	0.721335	5.99275e-06	0.0769231	0.0483871	0.0594059
HP:0002876	31	1.6803e-16	0.927508	6.27927e-13	0.205882	0.225806	0.215385
HP:0002877	14	4.04804e-09	0.953889	1.51275e-05	0.125	0.5	0.2
HP:0002878	145	7.44376e-18	0.706646	2.78173e-14	0.2	0.0551724	0.0864865
HP:0002882	14	0.375034	0.43155	1401.5	0.2	0.0714286	0.105263
HP:0002883	14	0.843672	0.484783	3152.8	NA	0	NA
HP:0002884	11	0.034737	0.683797	129.812	NA	0	NA
HP:0002885	15	0.00451313	0.711705	16.8655	0	0	NA
HP:0002888	13	0.00735745	0.714619	27.4948	0	0	NA
HP:0002890	36	0.0018119	0.650138	6.77108	0	0	NA
HP:0002891	16	0.00790182	0.691729	29.5291	0	0	NA
HP:0002893	20	0.00429216	0.684382	16.0398	0	0	NA
HP:0002894	50	0.219969	0.550101	822.024	0	0	NA
HP:0002896	73	0.046698	0.567251	174.51	0.133333	0.0273973	0.0454545
HP:0002897	13	0.317299	0.580077	1185.75	0	0	NA
HP:0002898	50	1.82468e-10	0.760402	6.81881e-07	0	0	NA
HP:0002900	50	3.10364e-14	0.810172	1.15983e-10	0.4	0.16	0.228571
HP:0002901	55	0.000697035	0.632055	2.60482	0	0	NA
HP:0002902	34	0.0017678	0.654847	6.60627	0.2	0.0588235	0.0909091
HP:0002904	59	1.79717e-09	0.726193	6.71601e-06	0.25	0.118644	0.16092
HP:0002905	16	0.829772	0.515519	3100.86	NA	0	NA
HP:0002908	10	4.14727e-06	0.920318	0.0154983	0.181818	0.2	0.190476
HP:0002909	11	4.07818e-06	0.901066	0.0152402	0	0	NA
HP:0002910	195	1.33939e-38	0.769103	5.00529e-35	0	0	NA
HP:0002912	13	6.75442e-05	0.819081	0.252413	0	0	NA
HP:0002913	22	1.6048e-10	0.893676	5.99715e-07	0.0322581	0.0454545	0.0377358
HP:0002917	18	7.13997e-10	0.919413	2.66821e-06	0.32	0.444444	0.372093
HP:0002919	24	8.11488e-10	0.862047	3.03253e-06	0.2	0.0833333	0.117647
HP:0002920	15	0.612491	0.46224	2288.88	NA	0	NA
HP:0002921	399	7.31957e-23	0.642802	2.73532e-19	1	0.0150376	0.0296296
HP:0002922	24	0.00213007	0.681032	7.96008	0	0	NA
HP:0002925	12	0.635096	0.460447	2373.35	NA	0	NA
HP:0002926	195	2.10289e-07	0.607492	0.000785849	0	0	NA
HP:0002928	33	1.41229e-17	0.928995	5.27771e-14	0.253333	0.575758	0.351852
HP:0002936	99	1.71958e-14	0.722743	6.42607e-11	0.285714	0.040404	0.0707965
HP:0002937	44	0.000179131	0.663127	0.669414	0	0	NA
HP:0002938	63	1.42555e-15	0.790525	5.32728e-12	0	0	NA
HP:0002942	30	0.21087	0.565963	788.022	0	0	NA
HP:0002943	37	0.0161186	0.614236	60.2352	0.142857	0.162162	0.151899
HP:0002944	22	0.000709882	0.708424	2.65283	0	0	NA
HP:0002948	49	1.89053e-12	0.79056	7.06489e-09	0.117647	0.0408163	0.0606061
HP:0002949	20	9.76685e-06	0.785514	0.0364987	0	0	NA
HP:0002953	20	2.00436e-07	0.835657	0.000749028	0.148148	0.2	0.170213
HP:0002960	120	3.58973e-32	0.811503	1.34148e-28	0.285714	0.0833333	0.129032
HP:0002963	11	5.3395e-05	0.8517	0.199537	0	0	NA
HP:0002967	32	0.0486586	0.600643	181.837	0	0	NA
HP:0002970	47	8.76102e-07	0.707164	0.00327399	0	0	NA
HP:0002973	172	9.43309e-30	0.749778	3.52515e-26	0.5	0.00581395	0.0114943
HP:0002974	47	5.50227e-07	0.710968	0.0020562	0.125	0.0212766	0.0363636
HP:0002977	1303	1.52694e-99	0.671513	5.70619e-96	NA	0	NA
HP:0002979	158	1.43669e-24	0.735326	5.3689e-21	0.111111	0.00632911	0.011976
HP:0002980	39	9.63384e-09	0.765297	3.60017e-05	0	0	NA
HP:0002981	194	1.11168e-25	0.717531	4.15436e-22	0.1	0.00515464	0.00980392
HP:0002982	27	4.21023e-06	0.755665	0.0157336	0	0	NA
HP:0002983	102	1.10045e-34	0.851468	4.11238e-31	0	0	NA
HP:0002984	38	0.000993411	0.654238	3.71238	0	0	NA
HP:0002986	17	1.0054e-09	0.927758	3.75717e-06	0	0	NA
HP:0002987	65	9.1621e-09	0.705854	3.42388e-05	0.272727	0.0461538	0.0789474
HP:0002991	45	2.21242e-10	0.773201	8.26782e-07	0	0	NA
HP:0002992	64	9.41021e-08	0.69273	0.00035166	0.333333	0.015625	0.0298507
HP:0002996	110	1.98914e-19	0.748362	7.43341e-16	0	0	NA
HP:0002997	114	1.24896e-15	0.716521	4.66736e-12	0.2	0.0964912	0.130178
HP:0002999	30	1.78095e-08	0.796923	6.65539e-05	0	0	NA
HP:0003002	52	1.37784e-09	0.742639	5.14899e-06	0.0933333	0.134615	0.110236
HP:0003003	30	1.75533e-05	0.726378	0.0655967	0	0	NA
HP:0003006	26	0.0603792	0.606349	225.637	0	0	NA
HP:0003010	36	7.22916e-09	0.778454	2.70154e-05	0.227273	0.138889	0.172414
HP:0003011	2158	2.80238e-83	0.622699	1.04725e-79	1	0.00139018	0.00277649
HP:0003015	33	0.258487	0.556802	965.965	0	0	NA
HP:0003016	74	1.39253e-15	0.768189	5.20387e-12	0.0909091	0.0135135	0.0235294
HP:0003019	114	1.90822e-27	0.793782	7.13103e-24	0.153846	0.0175439	0.0314961
HP:0003021	15	0.399373	0.562825	1492.46	NA	0	NA
HP:0003022	55	1.92214e-11	0.761397	7.18305e-08	0.152941	0.236364	0.185714
HP:0003025	42	0.16275	0.562203	608.195	0	0	NA
HP:0003026	168	2.45949e-37	0.784837	9.19113e-34	0.2	0.0119048	0.0224719
HP:0003027	30	1.23599e-08	0.800226	4.61889e-05	0	0	NA
HP:0003028	88	8.1645e-14	0.729996	3.05107e-10	0	0	NA
HP:0003031	11	5.5543e-05	0.850894	0.207564	0	0	NA
HP:0003038	20	0.000865511	0.715055	3.23441	0	0	NA
HP:0003040	26	4.85535e-05	0.730053	0.181445	0	0	NA
HP:0003041	11	0.141219	0.628073	527.736	0	0	NA
HP:0003042	73	1.81504e-22	0.829711	6.78282e-19	0.333333	0.0136986	0.0263158
HP:0003043	55	2.52597e-06	0.68328	0.00943954	0	0	NA
HP:0003045	62	3.55291e-16	0.79908	1.32772e-12	0.0769231	0.0322581	0.0454545
HP:0003049	11	0.000191744	0.824663	0.716547	0	0	NA
HP:0003063	47	0.000776617	0.641589	2.90222	0	0	NA
HP:0003066	10	0.65675	0.540574	2454.28	0	0	NA
HP:0003071	20	0.0090595	0.668496	33.8553	0	0	NA
HP:0003072	33	8.51174e-07	0.747483	0.00318084	0.428571	0.0909091	0.15
HP:0003073	45	0.000887273	0.643106	3.31574	0	0	NA
HP:0003074	34	5.0002e-05	0.70085	0.186858	0.227273	0.147059	0.178571
HP:0003075	15	0.310066	0.575672	1158.72	0	0	NA
HP:0003076	47	1.13381e-12	0.799657	4.23705e-09	0.24	0.12766	0.166667
HP:0003077	94	3.60077e-16	0.742922	1.34561e-12	0.148148	0.0425532	0.0661157
HP:0003079	12	7.114e-05	0.831079	0.26585	0.2	0.0833333	0.117647
HP:0003083	30	1.12233e-05	0.731556	0.0419416	0.25	0.0333333	0.0588235
HP:0003090	11	0.00442415	0.747761	16.5331	0	0	NA
HP:0003097	17	0.331667	0.567979	1239.44	0	0	NA
HP:0003100	34	1.00117e-06	0.742242	0.00374136	0	0	NA
HP:0003103	66	1.62136e-09	0.714468	6.05902e-06	0.139535	0.0909091	0.110092
HP:0003107	78	5.70489e-10	0.702753	2.13192e-06	0.283333	0.217949	0.246377
HP:0003108	13	2.45383e-09	0.977607	9.16997e-06	0.0625	0.153846	0.0888889
HP:0003109	32	3.99084e-06	0.735422	0.0149138	0	0	NA
HP:0003110	486	7.49282e-75	0.740824	2.80007e-71	0.733333	0.0452675	0.0852713
HP:0003111	216	1.90791e-13	0.644768	7.12985e-10	0.615385	0.037037	0.069869
HP:0003112	103	5.95674e-43	0.891171	2.22603e-39	0.142857	0.0485437	0.0724638
HP:0003115	72	6.62774e-19	0.802348	2.47679e-15	0.130435	0.0416667	0.0631579
HP:0003116	11	0.215777	0.607753	806.358	0	0	NA
HP:0003117	354	6.61467e-15	0.619954	2.4719e-11	0	0	NA
HP:0003118	10	0.00735537	0.744705	27.487	NA	0	NA
HP:0003119	183	7.70786e-28	0.733792	2.88043e-24	0.16	0.0218579	0.0384615
HP:0003121	300	1.95271e-45	0.736462	7.29728e-42	0.25	0.01	0.0192308
HP:0003124	43	0.00740731	0.61794	27.6811	0.148936	0.162791	0.155556
HP:0003128	143	7.26695e-75	0.942546	2.71566e-71	0.573333	0.300699	0.394495
HP:0003130	84	0.00232227	0.596005	8.67832	0.5	0.0119048	0.0232558
HP:0003133	10	0.00737471	0.255376	27.5593	NA	0	NA
HP:0003134	98	4.31852e-13	0.711474	1.61383e-09	0	0	NA
HP:0003138	12	3.70152e-07	0.923695	0.00138326	0.166667	0.25	0.2
HP:0003139	19	0.000152969	0.750796	0.571645	0	0	NA
HP:0003141	20	0.100034	0.606186	373.826	0	0	NA
HP:0003154	10	7.86666e-05	0.860479	0.293977	0.235294	0.4	0.296296
HP:0003155	52	1.55853e-08	0.726496	5.82421e-05	0	0	NA
HP:0003160	29	5.00113e-14	0.903868	1.86892e-10	0.137931	0.275862	0.183908
HP:0003162	12	2.05748e-06	0.895691	0.00768878	0	0	NA
HP:0003164	21	2.93408e-08	0.849397	0.000109647	0.333333	0.047619	0.0833333
HP:0003165	15	0.0653365	0.637387	244.162	0	0	NA
HP:0003170	60	6.69135e-12	0.755959	2.50056e-08	0.2	0.0333333	0.0571429
HP:0003172	25	2.77643e-11	0.884494	1.03755e-07	0	0	NA
HP:0003173	12	3.5159e-08	0.959524	0.000131389	0	0	NA
HP:0003174	16	0.000138071	0.775124	0.515971	0	0	NA
HP:0003175	15	0.000874883	0.748089	3.26944	0.5	0.0666667	0.117647
HP:0003179	10	8.19657e-08	0.989602	0.000306306	0.117647	0.4	0.181818
HP:0003180	21	0.000263993	0.729869	0.986542	0	0	NA
HP:0003186	22	0.0109447	0.656636	40.9003	0.0625	0.0454545	0.0526316
HP:0003187	40	4.49859e-05	0.686311	0.168112	1	0.025	0.0487805
HP:0003189	28	3.37906e-05	0.726262	0.126275	NA	0	NA
HP:0003196	229	6.38398e-20	0.674695	2.38569e-16	0.458333	0.0480349	0.0869565
HP:0003198	244	3.95418e-39	0.742406	1.47768e-35	0.546875	0.143443	0.227273
HP:0003199	47	0.00029012	0.652667	1.08418	0	0	NA
HP:0003200	30	5.88944e-08	0.785856	0.000220088	0	0	NA
HP:0003201	30	1.58609e-12	0.872561	5.92722e-09	0.037037	0.0333333	0.0350877
HP:0003202	429	5.13902e-57	0.722704	1.92045e-53	0.5	0.032634	0.0612691
HP:0003207	24	0.133617	0.588409	499.328	0.0625	0.0416667	0.05
HP:0003212	22	8.13114e-09	0.854934	3.03861e-05	0	0	NA
HP:0003215	38	9.99384e-21	0.937367	3.7347e-17	0.186441	0.289474	0.226804
HP:0003220	40	2.17086e-13	0.835056	8.11251e-10	0.180851	0.425	0.253731
HP:0003233	11	0.00978437	0.724879	36.5642	0	0	NA
HP:0003234	14	4.20626e-10	0.981973	1.57188e-06	0.0967742	0.214286	0.133333
HP:0003236	230	8.17411e-43	0.761652	3.05466e-39	0.418182	0.1	0.161404
HP:0003241	442	2.23244e-36	0.673685	8.34263e-33	0.5	0.00226244	0.0045045
HP:0003251	34	0.000212128	0.683443	0.792722	0	0	NA
HP:0003254	16	4.00941e-08	0.896303	0.000149832	0.166667	0.0625	0.0909091
HP:0003256	94	6.76687e-31	0.844432	2.52878e-27	0.2	0.0744681	0.108527
HP:0003259	20	1.39167e-06	0.811592	0.00520066	0.285714	0.1	0.148148
HP:0003261	10	0.00407404	0.762239	15.2247	0	0	NA
HP:0003270	100	6.91151e-18	0.748973	2.58283e-14	0	0	NA
HP:0003271	529	4.02491e-84	0.745155	1.50411e-80	0	0	NA
HP:0003272	380	1.89398e-59	0.741673	7.07781e-56	0.5	0.00263158	0.0052356
HP:0003273	36	2.06208e-06	0.728483	0.007706	0.075	0.0833333	0.0789474
HP:0003281	24	2.24528e-08	0.829588	8.39062e-05	0	0	NA
HP:0003287	109	5.74355e-53	0.924006	2.14637e-49	0.493671	0.357798	0.414894
HP:0003298	61	1.04644e-06	0.680577	0.00391056	0.25	0.0327869	0.057971
HP:0003300	30	1.22829e-10	0.839297	4.59011e-07	0	0	NA
HP:0003301	26	0.0340808	0.620003	127.36	NA	0	NA
HP:0003302	16	2.90447e-05	0.801775	0.10854	NA	0	NA
HP:0003306	55	1.96257e-16	0.820304	7.33413e-13	0.162162	0.109091	0.130435
HP:0003307	154	6.79514e-33	0.778306	2.53934e-29	0.272727	0.0194805	0.0363636
HP:0003310	28	2.6542e-08	0.803562	9.91874e-05	0	0	NA
HP:0003311	23	1.40114e-07	0.816995	0.000523607	0	0	NA
HP:0003312	253	5.1688e-57	0.789501	1.93158e-53	0.333333	0.0197628	0.0373134
HP:0003316	13	0.22388	0.597394	836.641	NA	0	NA
HP:0003319	285	1.30297e-52	0.761747	4.86921e-49	0	0	NA
HP:0003323	55	1.01669e-09	0.737833	3.79939e-06	0.0606061	0.0363636	0.0454545
HP:0003324	102	1.78789e-16	0.735629	6.68133e-13	0.22	0.107843	0.144737
HP:0003325	76	1.78403e-12	0.733634	6.66691e-09	0.267857	0.197368	0.227273
HP:0003326	112	1.48116e-12	0.693229	5.53508e-09	0.1	0.0178571	0.030303
HP:0003327	24	5.48814e-14	0.943212	2.05092e-10	0.145161	0.375	0.209302
HP:0003328	30	2.07457e-07	0.773752	0.000775266	0	0	NA
HP:0003330	581	8.25496e-32	0.641351	3.08488e-28	0.368421	0.0120482	0.0233333
HP:0003336	104	3.64797e-11	0.687515	1.36325e-07	0	0	NA
HP:0003345	15	7.91024e-06	0.833047	0.0295606	0.166667	0.266667	0.205128
HP:0003348	23	2.62498e-08	0.835037	9.80954e-05	0.0645161	0.0869565	0.0740741
HP:0003355	128	9.47793e-44	0.854366	3.5419e-40	0.176471	0.046875	0.0740741
HP:0003366	140	2.09908e-29	0.775054	7.84428e-26	0.142857	0.00714286	0.0136054
HP:0003367	120	9.56578e-26	0.776766	3.57473e-22	0.1	0.00833333	0.0153846
HP:0003368	56	4.66041e-08	0.710886	0.00017416	0	0	NA
HP:0003370	11	0.837694	0.517832	3130.46	NA	0	NA
HP:0003375	10	0.0464794	0.681774	173.694	0	0	NA
HP:0003376	42	8.42147e-05	0.675221	0.31471	0	0	NA
HP:0003380	42	1.30414e-06	0.71564	0.00487359	0	0	NA
HP:0003383	27	2.95448e-05	0.732115	0.110409	0	0	NA
HP:0003387	14	0.334377	0.574489	1249.57	0	0	NA
HP:0003388	66	1.10868e-06	0.673205	0.00414312	0.1	0.0454545	0.0625
HP:0003390	24	0.0033017	0.673174	12.3384	0.166667	0.0416667	0.0666667
HP:0003391	53	1.27201e-12	0.781572	4.75352e-09	0.2	0.132075	0.159091
HP:0003394	124	1.24524e-10	0.666986	4.65345e-07	0.0714286	0.00806452	0.0144928
HP:0003396	14	0.291402	0.581411	1088.97	0	0	NA
HP:0003398	98	7.7519e-11	0.689879	2.89689e-07	0.259259	0.142857	0.184211
HP:0003401	71	0.0115837	0.58655	43.2881	0	0	NA
HP:0003402	13	0.000105018	0.810586	0.392453	0.108696	0.384615	0.169492
HP:0003403	24	3.83761e-10	0.868992	1.43411e-06	0.166667	0.291667	0.212121
HP:0003413	13	0.45768	0.55947	1710.35	NA	0	NA
HP:0003416	18	0.0775226	0.379868	289.702	NA	0	NA
HP:0003417	11	0.001028	0.78576	3.84165	0	0	NA
HP:0003418	29	1.24181e-05	0.73433	0.0464065	0	0	NA
HP:0003422	99	3.57531e-19	0.759896	1.33609e-15	0.222222	0.020202	0.037037
HP:0003429	54	4.22065e-10	0.745481	1.57726e-06	0.0952381	0.037037	0.0533333
HP:0003431	42	4.2913e-07	0.725285	0.00160366	NA	0	NA
HP:0003438	22	0.0318308	0.632139	118.952	0	0	NA
HP:0003443	15	6.791e-06	0.835472	0.025378	0.111111	0.333333	0.166667
HP:0003444	16	4.27848e-08	0.895474	0.000159887	0	0	NA
HP:0003445	37	1.33262e-08	0.769746	4.98e-05	0	0	NA
HP:0003447	16	0.237333	0.585295	886.913	NA	0	NA
HP:0003448	15	0.634318	0.53546	2370.45	0	0	NA
HP:0003452	10	0.0180819	0.715821	67.5721	0	0	NA
HP:0003453	12	0.000283613	0.802524	1.05986	0	0	NA
HP:0003457	218	3.76356e-36	0.745972	1.40644e-32	0.482143	0.123853	0.19708
HP:0003458	106	5.08649e-25	0.789972	1.90082e-21	0.338983	0.188679	0.242424
HP:0003468	337	6.94373e-63	0.764059	2.59487e-59	0.375	0.00890208	0.0173913
HP:0003470	109	1.01078e-07	0.647385	0.000377727	0.4	0.0183486	0.0350877
HP:0003473	97	2.64134e-10	0.685372	9.87069e-07	0.259259	0.14433	0.18543
HP:0003474	205	1.87419e-20	0.687255	7.00383e-17	0.333333	0.00487805	0.00961538
HP:0003477	109	2.11934e-11	0.685383	7.91997e-08	0.333333	0.00917431	0.0178571
HP:0003481	10	0.15113	0.631062	564.772	0	0	NA
HP:0003484	58	4.28718e-08	0.707783	0.000160212	0.117647	0.103448	0.110092
HP:0003487	205	7.39828e-30	0.729294	2.76474e-26	0.15625	0.0243902	0.0421941
HP:0003493	17	2.20865e-08	0.891783	8.25371e-05	0	0	NA
HP:0003496	14	0.000439614	0.771234	1.64284	0	0	NA
HP:0003498	111	7.83399e-31	0.816667	2.92756e-27	0.25	0.00900901	0.0173913
HP:0003502	19	6.75031e-06	0.798171	0.0252259	0	0	NA
HP:0003508	114	4.29457e-14	0.704401	1.60488e-10	0	0	NA
HP:0003510	86	1.48863e-10	0.699593	5.56302e-07	0	0	NA
HP:0003521	19	6.4465e-07	0.829696	0.00240906	0	0	NA
HP:0003528	16	3.39656e-05	0.799196	0.12693	0.121212	0.25	0.163265
HP:0003535	17	1.452e-08	0.896848	5.42611e-05	0.0384615	0.0588235	0.0465116
HP:0003540	26	3.03337e-07	0.790015	0.00113357	0.214286	0.115385	0.15
HP:0003541	16	7.24603e-07	0.85763	0.00270784	0.117647	0.375	0.179104
HP:0003542	37	4.0264e-19	0.924249	1.50467e-15	0.236842	0.486486	0.318584
HP:0003546	67	8.67559e-21	0.830002	3.24207e-17	0.0638298	0.0447761	0.0526316
HP:0003547	36	5.59066e-09	0.780526	2.08923e-05	0.177778	0.222222	0.197531
HP:0003549	1138	2.33447e-49	0.627778	8.72392e-46	1	0.00175747	0.00350877
HP:0003551	47	8.91213e-17	0.850431	3.33046e-13	0.119048	0.106383	0.11236
HP:0003552	69	1.14576e-09	0.711702	4.28171e-06	0.148148	0.057971	0.0833333
HP:0003554	12	0.116979	0.630649	437.151	0	0	NA
HP:0003555	14	1.68678e-05	0.832014	0.063035	0.0666667	0.285714	0.108108
HP:0003557	50	3.01729e-16	0.833809	1.12756e-12	0.220339	0.26	0.238532
HP:0003560	76	1.74465e-14	0.754106	6.51975e-11	0.0555556	0.0131579	0.0212766
HP:0003563	10	0.00640058	0.748923	23.919	0.0625	0.4	0.108108
HP:0003565	21	3.05046e-11	0.918628	1.13996e-07	0.105263	0.0952381	0.1
HP:0003574	15	7.91024e-06	0.833047	0.0295606	0.166667	0.266667	0.205128
HP:0003577	277	1.84002e-16	0.643164	6.87615e-13	0	0	NA
HP:0003581	171	0.057149	0.542061	213.566	0	0	NA
HP:0003584	32	8.33725e-08	0.773596	0.000311563	0.0714286	0.03125	0.0434783
HP:0003587	18	0.356308	0.562775	1331.52	NA	0	NA
HP:0003593	434	3.40755e-11	0.592224	1.2734e-07	0.294118	0.0115207	0.0221729
HP:0003613	15	2.43595e-08	0.915808	9.10313e-05	0.030303	0.0666667	0.0416667
HP:0003621	94	1.20394e-09	0.681186	4.49911e-06	0	0	NA
HP:0003623	28	4.85753e-05	0.721683	0.181526	0	0	NA
HP:0003635	12	0.00143007	0.765743	5.34417	0.5	0.166667	0.25
HP:0003639	13	0.000284481	0.790595	1.06311	0.121212	0.307692	0.173913
HP:0003642	16	1.14879e-07	0.882663	0.000429304	0.121951	0.3125	0.175439
HP:0003645	18	3.44551e-05	0.781867	0.128759	0.0434783	0.111111	0.0625
HP:0003674	982	7.34709e-20	0.584836	2.74561e-16	0.571429	0.00407332	0.00808898
HP:0003676	266	1.11347e-12	0.626269	4.16104e-09	0	0	NA
HP:0003677	164	2.38095e-14	0.672224	8.89759e-11	0	0	NA
HP:0003678	37	0.000847723	0.658412	3.16794	NA	0	NA
HP:0003679	444	1.1434e-22	0.634812	4.27288e-19	0.5	0.00225225	0.0044843
HP:0003680	23	0.603444	0.531275	2255.07	NA	0	NA
HP:0003683	12	0.00807081	0.720786	30.1606	0.1	0.166667	0.125
HP:0003687	24	1.61335e-08	0.832953	6.0291e-05	0.0571429	0.0833333	0.0677966
HP:0003688	20	9.18192e-09	0.870925	3.43128e-05	0.04	0.05	0.0444444
HP:0003690	195	1.21935e-23	0.70757	4.5567e-20	0.361111	0.0666667	0.112554
HP:0003691	70	4.99869e-23	0.841182	1.86801e-19	0.217391	0.142857	0.172414
HP:0003693	134	8.3667e-15	0.693814	3.12664e-11	0.333333	0.00746269	0.0145985
HP:0003698	13	0.605602	0.458652	2263.13	0	0	NA
HP:0003700	61	5.39496e-14	0.778186	2.0161e-10	0.219512	0.147541	0.176471
HP:0003701	170	3.94712e-26	0.734488	1.47504e-22	0.313725	0.0941176	0.144796
HP:0003707	17	1.58333e-09	0.922653	5.9169e-06	0	0	NA
HP:0003712	148	4.79023e-15	0.686117	1.79011e-11	0	0	NA
HP:0003715	12	8.87909e-07	0.909633	0.00331811	0.0892857	0.416667	0.147059
HP:0003722	30	2.5018e-13	0.88585	9.34923e-10	0.20339	0.4	0.269663
HP:0003724	10	0.272132	0.60026	1016.96	0	0	NA
HP:0003731	10	0.000491006	0.818226	1.83489	0	0	NA
HP:0003737	41	1.58011e-18	0.896165	5.90486e-15	0.212121	0.341463	0.261682
HP:0003738	28	9.52328e-06	0.741619	0.0355885	0	0	NA
HP:0003739	12	0.00091097	0.776424	3.4043	NA	0	NA
HP:0003741	20	4.39954e-12	0.947014	1.64411e-08	0.666667	0.1	0.173913
HP:0003743	10	0.956447	0.504987	3574.24	0	0	NA
HP:0003745	97	1.64222e-05	0.626409	0.0613696	0.272727	0.0309278	0.0555556
HP:0003749	31	1.25181e-05	0.726559	0.04678	0.181818	0.258065	0.213333
HP:0003750	16	0.000959112	0.738359	3.5842	0.0263158	0.0625	0.037037
HP:0003758	23	0.0855345	0.603522	319.642	0	0	NA
HP:0003763	13	0.104981	0.629816	392.315	NA	0	NA
HP:0003764	94	3.27176e-07	0.652199	0.00122266	NA	0	NA
HP:0003765	18	0.000151715	0.757805	0.566958	0	0	NA
HP:0003774	73	1.73422e-10	0.715821	6.48078e-07	0.25	0.0547945	0.0898876
HP:0003777	13	0.000207121	0.797092	0.77401	0.0357143	0.0769231	0.0487805
HP:0003781	76	2.37625e-22	0.82224	8.88004e-19	0.142857	0.157895	0.15
HP:0003782	21	2.21834e-05	0.767259	0.0828993	NA	0	NA
HP:0003797	29	7.21717e-07	0.765715	0.00269706	0	0	NA
HP:0003798	16	6.79363e-10	0.945414	2.53878e-06	0.166667	0.625	0.263158
HP:0003800	55	5.7594e-26	0.910418	2.15229e-22	0.269841	0.309091	0.288136
HP:0003803	43	4.60393e-16	0.85768	1.72049e-12	0.266667	0.372093	0.31068
HP:0003805	29	1.65618e-06	0.75692	0.00618913	0	0	NA
HP:0003808	1589	2.19573e-90	0.648265	8.20545e-87	1	0.00125865	0.00251414
HP:0003811	19	1.06271e-07	0.852106	0.000397137	0	0	NA
HP:0003812	403	8.8532e-16	0.616089	3.30844e-12	0	0	NA
HP:0003819	23	0.236409	0.571286	883.461	0	0	NA
HP:0003826	23	4.95437e-07	0.802724	0.00185145	0	0	NA
HP:0003828	298	1.47353e-12	0.618684	5.50656e-09	0	0	NA
HP:0003829	134	2.31094e-06	0.617962	0.00863598	NA	0	NA
HP:0003834	12	0.0731222	0.350642	273.257	0	0	NA
HP:0003839	40	4.90369e-09	0.767138	1.83251e-05	0	0	NA
HP:0003938	11	0.141219	0.628073	527.736	0	0	NA
HP:0003953	27	5.61286e-07	0.778079	0.00209753	0.0357143	0.0740741	0.0481928
HP:0003956	22	2.41121e-10	0.889828	9.01068e-07	0.125	0.0454545	0.0666667
HP:0003974	26	9.79694e-08	0.801856	0.000366112	0.0344828	0.0769231	0.047619
HP:0003995	31	3.1992e-06	0.741559	0.0119554	0.333333	0.0322581	0.0588235
HP:0004050	16	2.38985e-05	0.80496	0.0893085	0	0	NA
HP:0004097	315	2.06687e-49	0.741074	7.72388e-46	0.304348	0.0222222	0.0414201
HP:0004100	22	0.00205461	0.68974	7.67808	0	0	NA
HP:0004122	12	0.00137303	0.766722	5.13101	0	0	NA
HP:0004207	313	1.61011e-70	0.79056	6.01698e-67	0.352941	0.0191693	0.0363636
HP:0004209	217	3.0742e-43	0.770732	1.14883e-39	0.385714	0.124424	0.188153
HP:0004213	29	3.84343e-11	0.854435	1.43629e-07	0.25	0.0689655	0.108108
HP:0004219	16	0.000252442	0.764165	0.943375	0	0	NA
HP:0004220	13	3.70121e-05	0.83034	0.138314	0	0	NA
HP:0004225	13	2.36143e-08	0.947074	8.82467e-05	0.166667	0.153846	0.16
HP:0004275	165	2.21791e-44	0.814562	8.28834e-41	0.705882	0.0727273	0.131868
HP:0004278	43	6.85331e-11	0.787317	2.56108e-07	0.125	0.0232558	0.0392157
HP:0004279	91	4.8016e-18	0.762233	1.79436e-14	NA	0	NA
HP:0004283	14	9.83652e-05	0.800518	0.367591	NA	0	NA
HP:0004295	23	0.00282995	0.679755	10.5755	0	0	NA
HP:0004297	252	1.88892e-29	0.705403	7.05889e-26	0.25	0.00396825	0.0078125
HP:0004298	364	8.46109e-52	0.729923	3.16191e-48	1	0.00274725	0.00547945
HP:0004299	324	1.67032e-54	0.750111	6.24197e-51	1	0.00617284	0.0122699
HP:0004302	342	4.52751e-38	0.702022	1.69193e-34	0.2	0.00877193	0.0168067
HP:0004303	185	3.0169e-36	0.767297	1.12741e-32	0.448276	0.140541	0.213992
HP:0004305	785	2.05001e-69	0.682822	7.66087e-66	NA	0	NA
HP:0004306	27	4.45689e-06	0.755005	0.0166554	0.105263	0.0740741	0.0869565
HP:0004307	105	2.72129e-36	0.85476	1.01695e-32	0.614035	0.333333	0.432099
HP:0004308	78	2.50109e-23	0.825499	9.34656e-20	0.277778	0.128205	0.175439
HP:0004309	10	0.863668	0.515677	3227.53	0	0	NA
HP:0004311	26	3.25372e-15	0.946276	1.21592e-11	0.173913	0.153846	0.163265
HP:0004312	50	3.73225e-14	0.809195	1.39474e-10	0.261905	0.22	0.23913
HP:0004313	144	1.21613e-19	0.718437	4.54469e-16	0.583333	0.0972222	0.166667
HP:0004315	44	1.09263e-11	0.795787	4.08317e-08	0.259259	0.159091	0.197183
HP:0004319	15	0.000257789	0.772425	0.963359	0.333333	0.2	0.25
HP:0004320	24	0.632467	0.528189	2363.53	0	0	NA
HP:0004322	1025	3.89597e-45	0.628384	1.45592e-41	0.666667	0.00390244	0.00775946
HP:0004323	1233	1.20471e-09	0.550581	4.50199e-06	0.75	0.00243309	0.00485044
HP:0004324	344	5.58622e-46	0.722286	2.08757e-42	0.4375	0.0203488	0.0388889
HP:0004325	982	1.19775e-19	0.584342	4.47601e-16	0.7	0.00712831	0.0141129
HP:0004326	54	1.02059e-06	0.692105	0.00381393	NA	0	NA
HP:0004327	37	1.27129e-10	0.805292	4.75083e-07	0	0	NA
HP:0004328	988	1.66013e-57	0.648201	6.20391e-54	0.75	0.00303644	0.00604839
HP:0004329	966	2.60564e-41	0.626209	9.73728e-38	0.5	0.0010352	0.00206612
HP:0004331	27	8.01398e-05	0.719169	0.299482	0	0	NA
HP:0004332	125	9.80655e-30	0.792777	3.66471e-26	0.5	0.136	0.213836
HP:0004334	73	2.27017e-16	0.777481	8.48362e-13	0.230769	0.0410959	0.0697674
HP:0004338	13	1.3677e-09	0.985193	5.11109e-06	0.0689655	0.153846	0.0952381
HP:0004339	17	3.04256e-06	0.826877	0.01137	0	0	NA
HP:0004340	34	1.66731e-07	0.759162	0.000623074	0	0	NA
HP:0004341	28	2.6618e-07	0.780812	0.000994715	0	0	NA
HP:0004347	98	6.98752e-20	0.766426	2.61123e-16	0.267857	0.153061	0.194805
HP:0004348	434	1.23111e-22	0.636239	4.60067e-19	0.2	0.00691244	0.013363
HP:0004349	378	2.64718e-16	0.622023	9.89252e-13	0.375	0.015873	0.0304569
HP:0004352	32	4.34636e-10	0.818588	1.62423e-06	0.172414	0.15625	0.163934
HP:0004354	122	7.17436e-49	0.884453	2.68106e-45	0.25	0.0901639	0.13253
HP:0004359	42	4.11963e-18	0.886594	1.53951e-14	0.2	0.047619	0.0769231
HP:0004360	314	3.3882e-111	0.866128	1.26617e-107	0.805195	0.197452	0.317136
HP:0004362	102	3.95254e-19	0.755736	1.47706e-15	0.18	0.0882353	0.118421
HP:0004363	84	7.48913e-05	0.624836	0.279869	0	0	NA
HP:0004364	98	9.93348e-42	0.895015	3.71214e-38	0.378378	0.142857	0.207407
HP:0004366	37	4.0264e-19	0.924249	1.50467e-15	0.236842	0.486486	0.318584
HP:0004368	24	1.12986e-05	0.758787	0.0422227	0.0454545	0.0416667	0.0434783
HP:0004370	256	2.70507e-26	0.691882	1.01089e-22	0	0	NA
HP:0004372	259	3.84372e-35	0.722422	1.4364e-31	0.369565	0.0656371	0.111475
HP:0004373	75	3.23788e-06	0.655284	0.0121	0	0	NA
HP:0004374	150	0.0745859	0.542087	278.727	NA	0	NA
HP:0004375	124	2.50777e-08	0.644639	9.37154e-05	NA	0	NA
HP:0004376	26	0.0603792	0.606349	225.637	0	0	NA
HP:0004377	222	5.26611e-37	0.746759	1.96794e-33	0.45	0.0405405	0.0743802
HP:0004378	148	3.91751e-25	0.746095	1.46397e-21	0.3	0.0405405	0.0714286
HP:0004379	58	1.94483e-08	0.713026	7.26785e-05	0	0	NA
HP:0004383	27	0.0117011	0.640095	43.7271	0.333333	0.185185	0.238095
HP:0004385	10	0.000917437	0.802621	3.42846	0.214286	0.3	0.25
HP:0004386	72	2.48836e-10	0.715423	9.29901e-07	0.0833333	0.0138889	0.0238095
HP:0004390	17	0.0936922	0.617381	350.128	NA	0	NA
HP:0004395	12	0.912471	0.509162	3409.9	0	0	NA
HP:0004396	16	0.247194	0.583527	923.766	0	0	NA
HP:0004397	51	2.74549e-15	0.819577	1.02599e-11	0	0	NA
HP:0004398	12	0.0927613	0.640102	346.649	NA	0	NA
HP:0004400	105	6.18845e-11	0.684406	2.31263e-07	0.152174	0.133333	0.142132
HP:0004404	166	7.86669e-17	0.687009	2.93978e-13	0	0	NA
HP:0004406	10	4.52158e-06	0.918673	0.0168972	0.176471	0.3	0.222222
HP:0004408	68	1.78785e-06	0.667305	0.0066812	NA	0	NA
HP:0004409	41	2.07206e-05	0.691997	0.0774327	1	0.0243902	0.047619
HP:0004414	81	3.92887e-18	0.778656	1.46822e-14	NA	0	NA
HP:0004415	44	2.84404e-06	0.703836	0.0106282	0	0	NA
HP:0004420	12	0.0839937	0.644016	313.885	0	0	NA
HP:0004421	10	0.000175669	0.842515	0.656476	0	0	NA
HP:0004422	53	6.29515e-16	0.820696	2.3525e-12	0.3125	0.188679	0.235294
HP:0004425	11	0.000593815	0.798963	2.21909	0	0	NA
HP:0004426	154	5.25877e-29	0.760397	1.9652e-25	0.333333	0.00649351	0.0127389
HP:0004429	45	8.4106e-11	0.77954	3.14304e-07	0.24	0.133333	0.171429
HP:0004430	17	8.02271e-05	0.776164	0.299809	0	0	NA
HP:0004431	24	1.57388e-12	0.916575	5.88159e-09	0.193548	0.5	0.27907
HP:0004432	18	5.53062e-07	0.840741	0.00206679	0.428571	0.166667	0.24
HP:0004437	42	7.27663e-05	0.67678	0.271928	0	0	NA
HP:0004440	20	3.16132e-07	0.830146	0.00118139	0	0	NA
HP:0004442	14	0.0187189	0.681417	69.9527	0	0	NA
HP:0004443	11	0.000244729	0.819271	0.914554	0	0	NA
HP:0004446	12	1.95287e-06	0.89657	0.00729786	0.105263	0.333333	0.16
HP:0004447	46	2.19381e-12	0.798993	8.19827e-09	0.228571	0.173913	0.197531
HP:0004452	13	4.59284e-08	0.937721	0.000171634	0.05	0.0769231	0.0606061
HP:0004467	28	9.11345e-13	0.889806	3.4057e-09	0.2	0.142857	0.166667
HP:0004469	47	3.36469e-27	0.955059	1.25738e-23	0.468085	0.468085	0.468085
HP:0004482	30	0.000391612	0.686929	1.46345	0	0	NA
HP:0004490	10	0.291918	0.596221	1090.9	0	0	NA
HP:0004492	17	0.648522	0.53192	2423.53	0	0	NA
HP:0004493	27	0.00803982	0.647284	30.0448	NA	0	NA
HP:0004510	12	0.00874836	0.718506	32.6926	0.333333	0.0833333	0.133333
HP:0004552	12	2.60604e-08	0.963894	9.73878e-05	0.172414	0.416667	0.243902
HP:0004568	16	0.0006938	0.744838	2.59273	0.0384615	0.0625	0.047619
HP:0004586	19	2.58639e-07	0.841221	0.000966535	0	0	NA
HP:0004599	13	7.12556e-05	0.818062	0.266282	0	0	NA
HP:0004637	12	0.00902081	0.717633	33.7108	0	0	NA
HP:0004661	10	0.276293	0.599394	1032.51	0.333333	0.2	0.25
HP:0004673	105	0.000134712	0.60766	0.503418	0.222222	0.0380952	0.0650407
HP:0004691	70	2.89899e-15	0.772595	1.08335e-11	0.129032	0.114286	0.121212
HP:0004719	12	0.000163209	0.814211	0.609914	0	0	NA
HP:0004724	10	1.03191e-06	0.946027	0.00385624	0.0434783	0.1	0.0606061
HP:0004736	10	0.505174	0.560838	1887.84	NA	0	NA
HP:0004742	22	0.000202978	0.72871	0.758529	0	0	NA
HP:0004749	12	0.18713	0.609941	699.306	0	0	NA
HP:0004751	14	3.15717e-06	0.859604	0.0117984	0	0	NA
HP:0004755	23	0.000134773	0.729844	0.503645	0	0	NA
HP:0004756	37	2.5591e-18	0.914432	9.56336e-15	0.148936	0.189189	0.166667
HP:0004757	12	0.001928	0.758458	7.20493	0.0384615	0.0833333	0.0526316
HP:0004782	11	0.00216176	0.766985	8.07851	0	0	NA
HP:0004796	36	1.13641e-05	0.711262	0.0424677	0	0	NA
HP:0004798	22	1.20553e-07	0.825812	0.000450506	0.0416667	0.0454545	0.0434783
HP:0004808	38	9.4495e-06	0.707503	0.0353128	0	0	NA
HP:0004840	11	0.0163186	0.709067	60.9826	0.210526	0.363636	0.266667
HP:0004846	11	2.84831e-08	0.983166	0.000106441	0.0769231	0.181818	0.108108
HP:0004885	10	0.276293	0.599394	1032.51	0.333333	0.2	0.25
HP:0004887	11	0.0115662	0.719809	43.2229	0	0	NA
HP:0004889	14	0.0131881	0.69126	49.2838	0	0	NA
HP:0004890	84	8.14845e-12	0.715486	3.04508e-08	0.5	0.0238095	0.0454545
HP:0004904	13	1.04025e-06	0.891075	0.00388742	0.151515	0.384615	0.217391
HP:0004912	13	0.0573324	0.652204	214.251	0	0	NA
HP:0004921	21	8.78915e-11	0.908693	3.28451e-07	0.307692	0.380952	0.340426
HP:0004924	15	2.85182e-07	0.882649	0.00106573	0.166667	0.333333	0.222222
HP:0004926	12	0.00327818	0.745062	12.2506	0	0	NA
HP:0004930	104	1.87099e-19	0.755601	6.99187e-16	NA	0	NA
HP:0004933	17	1.34951e-09	0.924456	5.04312e-06	0.047619	0.0588235	0.0526316
HP:0004934	25	0.0976607	0.595651	364.958	0.0526316	0.04	0.0454545
HP:0004935	19	1.60262e-06	0.817816	0.005989	0.5	0.0526316	0.0952381
HP:0004936	47	3.79489e-13	0.805955	1.41815e-09	0.156863	0.170213	0.163265
HP:0004942	72	2.16132e-09	0.703763	8.07686e-06	0.368421	0.0972222	0.153846
HP:0004944	25	4.05227e-11	0.881271	1.51433e-07	0.103448	0.12	0.111111
HP:0004948	12	1.88005e-05	0.856602	0.0702576	0	0	NA
HP:0004950	24	6.00226e-10	0.864859	2.24304e-06	0	0	NA
HP:0004959	13	1.35646e-07	0.922079	0.000506909	0.0714286	0.153846	0.097561
HP:0004963	16	0.0232631	0.663784	86.9342	0	0	NA
HP:0004969	13	0.194119	0.603977	725.422	0	0	NA
HP:0004970	14	3.32492e-06	0.858781	0.0124252	0.176471	0.428571	0.25
HP:0004979	10	0.938619	0.492969	3507.62	0	0	NA
HP:0005003	12	0.00210578	0.756274	7.86931	0	0	NA
HP:0005019	14	0.000138975	0.79399	0.519349	0	0	NA
HP:0005048	23	6.14242e-05	0.741265	0.229542	0	0	NA
HP:0005105	754	6.96309e-71	0.688503	2.60211e-67	0.636364	0.0185676	0.0360825
HP:0005106	32	0.000169911	0.691938	0.634958	0.5	0.03125	0.0588235
HP:0005107	94	1.01477e-12	0.712441	3.79219e-09	0.333333	0.0106383	0.0206186
HP:0005108	36	0.0321125	0.603142	120.004	0	0	NA
HP:0005109	33	0.000505416	0.674827	1.88874	0	0	NA
HP:0005110	62	3.3976e-19	0.828504	1.26968e-15	0.267857	0.241935	0.254237
HP:0005112	14	2.12038e-06	0.865875	0.00792387	0.0714286	0.142857	0.0952381
HP:0005115	86	5.35268e-26	0.828527	2.0003e-22	0.309091	0.197674	0.241135
HP:0005116	11	2.68799e-05	0.865467	0.10045	0	0	NA
HP:0005117	10	3.29315e-05	0.879082	0.123065	0	0	NA
HP:0005120	274	4.97717e-42	0.737524	1.85997e-38	0.375	0.0218978	0.0413793
HP:0005135	24	4.21884e-07	0.798165	0.00157658	0.0740741	0.0833333	0.0784314
HP:0005150	52	1.42576e-18	0.852275	5.32808e-15	0	0	NA
HP:0005162	43	3.5019e-12	0.806348	1.30866e-08	0.0666667	0.0465116	0.0547945
HP:0005180	26	0.00103564	0.685779	3.87018	0.030303	0.0384615	0.0338983
HP:0005181	10	0.0809084	0.659354	302.355	0	0	NA
HP:0005184	26	2.32844e-09	0.838246	8.70137e-06	0	0	NA
HP:0005214	35	1.53722e-06	0.734606	0.00574459	0	0	NA
[truncated: 1,738 more rows]

## Sheet: S7 Phenotypes and genes in 13pt
	Key HPO terms	List of genes resulting from GADO – zygosity of variant	Manual curation - expert opinion based on current knowledge
SAMPLE1	Chronic kidney disease;	PLA2R1 - heterozygous frameshift	No additional supporting evidence. Moreover, PLA2R1 is tolerant to LOF, including many frameshift variants in gnomad.
	Focal segmental glomerulosclerosis;
	Proteinuria
SAMPLE2	Combined features suggestive for ciliopathy	none
SAMPLE3	Renal phosphate wasting	none
SAMPLE4	Hypomagnesemia;	SCNN1B – heterozygous missense;	Known kidney disease gene for Liddle syndrome. Patients' phenotype does not fit Liddle.
	Hypokalemia;	PAPPA2 – heterozygous missense;	No additional supporting evidence. Based on protein (pregnancy-associated plasma protein A2) not a likely candidate.
	Metabolic alkalosis	GGT3P – heterozygous splice site variant	Known disease gene for AR glutathionuria (patient phenotype does not fit with this disease). This heterozygous variant probably only concerns carrier status.
SAMPLE5	Distal renal tubular acidosis;	none
	Duplicated collecting system
SAMPLE6	Polycystic kidney dysplasia;	ALG6 – heterozygous splice site variant	Selected as most interesting candidate gene.
	Hepatic cysts	EFCAB7 – heterozygous missense;	Interesting gene (ciliary protein involved in hedgehoc signalling), variant itself not interesting given high MAF.
		TCTN1 – heterozygous missense	Known kidney disease gene for Joubert syndrome (ciliopathy). This is probably just a carrier status. The MAF in gnomad is too high for an undiscovered dominant mechanism. In addition to gnomAD, the variant appears in the Dutch frequency database GoNL at 0.3%.
SAMPLE7	Hepatic fibrosis;	ACAD11 – heterozygous missense;	Inherited from unaffected father + no additional supporting evidence.
	Renal cortical microcysts	ANKRD36 – heterozygous frameshift	No additional supporting evidence. In decipher >1300 controls with deletion in this gene. Also In gnomAD tolerant to LOF, including many frameshift variants in gnomAD.
SAMPLE8	Bilateral renal hypoplasia;	MTR – heterozygous missense;	Known disease gene for AR homocystinuria (patient phenotype does not fit with this disease). This heterozygous variant is probably a carrier. The MAF in gnomAD is too high for an undiscovered dominant mechanism. In addition to gnomAD, the variant appears in the Dutch frequency database GoNL at 0.2%
	Bilateral renal dysplasia;	HOXD-AS2 – heterozygous downstream variant	Inherited from unaffected mother + no additional supporting evidence.
	Stage 5 chronic kidney disease;
	Proteinuria;
	Hematuria
SAMPLE9	Stage 5 chronic kidney disease;	SLC38A6 – homozygous upstream variant	Variant is always ALT in population, therefore not interesting.
	Proteinuria
SAMPLE10	Stage 5 chronic kidney disease;	none
	Gout
SAMPLE11	Hematuria	UGT2B10 – homozygous missense	No additional supporting evidence. Based on protein (UDP glycosyltransferase - liver protein) and evolutionary conservation of amino acid position, this is not a likely candidate.
SAMPLE12	Stage 5 chronic kidney disease	WDR19 – heterozygous splice site variant	Known renal disease gene for AR ciliopathy. This is probably just a carrier status. The MAF in gnomAD is too high for an undiscovered dominant mechanism. In addition to gnomAD, the variant appears in the Dutch frequency database GoNL at 0.4%.
SAMPLE13	Polycystic kidney dysplasia;	CEP162 – heterozygous missense;	Inherited from father (also affected, but he does have pathogenic PKD1 variant) + no additional supporting evidence. Supporting of this variant, is that it is a cilia-related gene.
	Chronic kidney disease	MKS1 – heterozygous missense	Inherited from unaffected mother + no additional supporting evidence.
In all patients, except sample 10, SNP-array was performed for CNV detection.
